# Supplementary material for: The correlation between primary ovarian insufficiency, sex hormones and immune cells: a two-step Mendelian randomization study
Source: Front Endocrinol (Lausanne). 2025 Feb 14;16:1456273. doi: 10.3389/fendo.2025.1456273 (PMC11868816; doi:10.3389/fendo.2025.1456273)
Supplement: Supplementary file 1 [file DataSheet1.zip]

Archive with 9 entries (6 files):
- Supplementary Material/
- Supplementary Material/Supplementary Figure/
- Supplementary Material/Supplementary Figure/Supplementary Figure.docx
- Supplementary Material/Supplementary Table/
- Supplementary Material/Supplementary Table/Table S1 Results of the causal effect of immune cell traits on POI.xlsx
- Supplementary Material/Supplementary Table/Table S2 Results of the causal effect of 10 immune cell traits on sex hormones.xlsx
- Supplementary Material/Supplementary Table/Table S3 Results of the causal effect of SHBG on POI.xlsx
- Supplementary Material/Supplementary Table/Table S4 Results of the causal effect of POI on immune cell traits.xlsx
- Supplementary Material/Supplementary Table/Table S5 Results of the causal effect of POI on SHBG.xlsx
