# Supplementary material for: The correlation between primary ovarian insufficiency, sex hormones and immune cells: a two-step Mendelian randomization study
Source: Front Endocrinol (Lausanne). 2025 Feb 14;16:1456273. doi: 10.3389/fendo.2025.1456273 (PMC11868816; doi:10.3389/fendo.2025.1456273)
Supplement: Supplementary file 1 [file DataSheet1.zip › Supplementary Material/Supplementary Table/Table S1 Results of the causal effect of immune cell traits on POI.xlsx]

## Sheet: Sheet1
Table S1 Results of the causal effect of immune cell traits on POI
Exposure	id.exposure	Outcome	Panel	method	Nsnp	Beta	SE	Pval	OR (95% CI)	P(FDR)
CD16-CD56 on NK	GCST90001884	POI	TBNK	IVW	7	0.345087	0.11451	0.003	1.412 (1.128 - 1.767)	0.020 *
				Simple median	7	0.33851	0.163484	0.038	1.403 (1.018 - 1.933)	NA
				Weighted median	7	0.327298	0.151968	0.031	1.387 (1.030 - 1.869)	NA
				MR Egger	7	0.575757	0.290843	0.105	1.778 (1.006 - 3.145)	NA
				MR PRESSO	7	0.246372	0.126595	0.093	1.279 (0.998 - 1.640)	NA
				MR RAPS	7	0.253697	0.10808	0.019	1.289 (1.043 - 1.593)	NA
HLA DR on CD14+ CD16- monocyte	GCST90001988	POI	Monocyte	IVW	5	-0.219323	0.0845557	0.009	0.803 (0.680 - 0.948)	0.031 *
				Simple median	5	0.0791272	0.193081	0.682	1.082 (0.741 - 1.580)	NA
				Weighted median	5	-0.247696	0.0832667	0.003	0.781 (0.663 - 0.919)	NA
				MR Egger	5	-0.547034	0.250744	0.117	0.579 (0.354 - 0.946)	NA
				MR PRESSO	5	-0.219323	0.0845557	0.06	0.803 (0.680 - 0.948)	NA
				MR RAPS	5	-0.220031	0.0731855	0.003	0.802 (0.695 - 0.926)	NA
HLA DR on CD14+ monocyte	GCST90001991	POI	Monocyte	IVW	5	-0.225255	0.087537	0.01	0.798 (0.672 - 0.948)	0.031 *
				Simple median	5	0.0811001	0.197024	0.681	1.084 (0.737 - 1.596)	NA
				Weighted median	5	-0.254756	0.0859153	0.003	0.775 (0.655 - 0.917)	NA
				MR Egger	5	-0.566968	0.263468	0.12	0.567 (0.338 - 0.951)	NA
				MR PRESSO	5	-0.225255	0.087537	0.062	0.798 (0.672 - 0.948)	NA
				MR RAPS	5	-0.226036	0.075428	0.003	0.798 (0.688 - 0.925)	NA
CD33 on CD66b++ myeloid cell	GCST90001951	POI	Myeloid cell	IVW	5	-0.172314	0.057715	0.003	0.842 (0.752 - 0.943)	0.020 *
				Simple median	5	-0.169519	0.0974908	0.082	0.844 (0.697 - 1.022)	NA
				Weighted median	5	-0.178371	0.0605492	0.003	0.837 (0.743 - 0.942)	NA
				MR Egger	5	-0.119793	0.111794	0.362	0.887 (0.713 - 1.104)	NA
				MR PRESSO	5	-0.172314	0.0544492	0.034	0.842 (0.757 - 0.937)	NA
				MR RAPS	5	-0.172843	0.0584052	0.003	0.841 (0.750 - 0.943)	NA
HLA DR on monocyte	GCST90002010	POI	Monocyte	IVW	5	-0.259114	0.0811076	0.001	0.772 (0.658 - 0.905)	0.020 *
				Simple median	5	-0.236375	0.128338	0.066	0.789 (0.614 - 1.015)	NA
				Weighted median	5	-0.283375	0.092913	0.002	0.753 (0.628 - 0.904)	NA
				MR Egger	5	-0.508596	0.26928	0.155	0.601 (0.355 - 1.019)	NA
				MR PRESSO	5	-0.259114	0.0811076	0.033	0.772 (0.658 - 0.905)	NA
				MR RAPS	5	-0.260359	0.0798318	0.001	0.771 (0.659 - 0.901)	NA
CD33 on CD33dim HLA DR+ CD11b-	GCST90001949	POI	Myeloid cell	IVW	6	-0.131262	0.0494332	0.008	0.877 (0.796 - 0.966)	0.027 *
				Simple median	6	-0.105263	0.106486	0.323	0.900 (0.731 - 1.109)	NA
				Weighted median	6	-0.137814	0.0515234	0.007	0.871 (0.788 - 0.964)	NA
				MR Egger	6	-0.141335	0.0880282	0.184	0.868 (0.731 - 1.032)	NA
				MR PRESSO	6	-0.14117	0.0390267	0.011	0.868 (0.804 - 0.937)	NA
				MR RAPS	6	-0.141485	0.0488372	0.004	0.868 (0.789 - 0.955)	NA
CD33 on CD33br HLA DR+ CD14-	GCST90001957	POI	Myeloid cell	IVW	4	-0.125044	0.0472121	0.008	0.882 (0.804 - 0.968)	0.027 *
				Simple median	4	-0.0255929	0.107616	0.812	0.975 (0.789 - 1.204)	NA
				Weighted median	4	-0.126906	0.0473813	0.007	0.881 (0.803 - 0.967)	NA
				MR Egger	4	-0.118401	0.0972446	0.348	0.888 (0.734 - 1.075)	NA
				MR PRESSO	4	-0.134653	0.0431932	0.036	0.874 (0.803 - 0.951)	NA
				MR RAPS	4	-0.13492	0.0465014	0.004	0.874 (0.798 - 0.957)	NA
CD33 on Mo MDSC	GCST90001952	POI	Myeloid cell	IVW	3	-0.140077	0.0571495	0.014	0.869 (0.777 - 0.972)	0.039 *
				Simple median	3	-0.139871	0.0784311	0.075	0.869 (0.746 - 1.014)	NA
				Weighted median	3	-0.1388	0.0519193	0.008	0.870 (0.786 - 0.964)	NA
				MR Egger	3	-0.110541	0.142479	0.58	0.895 (0.677 - 1.184)	NA
				MR PRESSO	3	-0.149893	0.0542533	0.07	0.861 (0.774 - 0.957)	NA
				MR RAPS	3	-0.150308	0.050296	0.003	0.860 (0.780 - 0.950)	NA
CD33 on CD33br HLA DR+ CD14dim	GCST90001947	POI	Myeloid cell	IVW	4	-0.126468	0.0476619	0.008	0.881 (0.803 - 0.967)	0.027 *
				Simple median	4	-0.0256579	0.110376	0.816	0.975 (0.785 - 1.210)	NA
				Weighted median	4	-0.128212	0.0478032	0.007	0.880 (0.801 - 0.966)	NA
				MR Egger	4	-0.119276	0.0967234	0.343	0.888 (0.734 - 1.073)	NA
				MR PRESSO	4	-0.13606	0.0436794	0.036	0.873 (0.801 - 0.951)	NA
				MR RAPS	4	-0.136342	0.0470093	0.004	0.873 (0.796 - 0.957)	NA
CD33 on CD33br HLA DR+	GCST90001956	POI	Myeloid cell	IVW	4	-0.125749	0.0473942	0.008	0.882 (0.804 - 0.968)	0.027 *
				Simple median	4	-0.0251625	0.108861	0.817	0.975 (0.788 - 1.207)	NA
				Weighted median	4	-0.127771	0.0475517	0.007	0.880 (0.802 - 0.966)	NA
				MR Egger	4	-0.119521	0.0970771	0.343	0.887 (0.734 - 1.073)	NA
				MR PRESSO	4	-0.135307	0.0433946	0.036	0.873 (0.802 - 0.951)	NA
				MR RAPS	4	-0.13558	0.0467282	0.004	0.873 (0.797 - 0.957)	NA
