# Supplementary material for: The correlation between primary ovarian insufficiency, sex hormones and immune cells: a two-step Mendelian randomization study
Source: Front Endocrinol (Lausanne). 2025 Feb 14;16:1456273. doi: 10.3389/fendo.2025.1456273 (PMC11868816; doi:10.3389/fendo.2025.1456273)
Supplement: Supplementary file 1 [file DataSheet1.zip › Supplementary Material/Supplementary Table/Table S2 Results of the causal effect of 10 immune cell traits on sex hormones.xlsx]

## Sheet: Table S2 Results of the causal 
Table S2 Results of the causal effect of 10 immune cell traits on sex hormones
id.exposure	id.outcome	outcome	exposure	method	nsnp	b	se	pval	OR	CI_low	CI_high	lo_ci	up_ci	or	or_lci95	or_uci95	OR (95% CI)
GCST90001884	GCST90012102	BTL	CD16-CD56 on NK	IVW	7	0.0049304	0.00512953	0.336461	1.00494	0.99489	1.0151	-0.00512347	0.0149843	1.00494	0.99489	1.0151	1.00 (0.99 - 1.02)
GCST90001884	GCST90012102	BTL	CD16-CD56 on NK	Simple median	7	0.00577131	0.00633472	0.362264	1.00579	0.993377	1.01835	-0.00664474	0.0181874	1.00579	0.993377	1.01835	1.01 (0.99 - 1.02)
GCST90001884	GCST90012102	BTL	CD16-CD56 on NK	Weighted median	7	0.00583762	0.00565728	0.30213	1.00585	0.994763	1.01707	-0.00525066	0.0169259	1.00585	0.994763	1.01707	1.01 (0.99 - 1.02)
GCST90001884	GCST90012102	BTL	CD16-CD56 on NK	MR Egger	7	0.00116312	0.0121207	0.927279	1.00116	0.97766	1.02523	-0.0225935	0.0249197	1.00116	0.97766	1.02523	1.00 (0.98 - 1.03)
GCST90001884	GCST90012102	BTL	CD16-CD56 on NK	MR PRESSO	7	0.00412061	0.00113328	0.000653929	1.00413	1.00191	1.00635	0.00189938	0.00634184	1.00413	1.0019	1.00636	1.00 (1.00 - 1.01)
GCST90001884	GCST90012102	BTL	CD16-CD56 on NK	MR RAPS	7	0.00414956	0.000794765	1.77848e-07	1.00416	1.0026	1.00572	0.00259182	0.0057073	1.00416	1.0026	1.00572	1.00 (1.00 - 1.01)
GCST90001884	GCST90012112	TTL	CD16-CD56 on NK	IVW	7	0.000504085	0.00450507	0.910908	1.0005	0.991709	1.00938	-0.00832586	0.00933403	1.0005	0.991709	1.00938	1.00 (0.99 - 1.01)
GCST90001884	GCST90012112	TTL	CD16-CD56 on NK	Simple median	7	0.00305241	0.00632297	0.629273	1.00306	0.990703	1.01557	-0.00934061	0.0154454	1.00306	0.990703	1.01557	1.00 (0.99 - 1.02)
GCST90001884	GCST90012112	TTL	CD16-CD56 on NK	Weighted median	7	0.00324858	0.00575262	0.572269	1.00325	0.992006	1.01463	-0.00802655	0.0145237	1.00325	0.992006	1.01463	1.00 (0.99 - 1.01)
GCST90001884	GCST90012112	TTL	CD16-CD56 on NK	MR Egger	7	-0.00164046	0.00983373	0.874048	0.998361	0.979303	1.01779	-0.0209146	0.0176337	0.998361	0.979303	1.01779	1.00 (0.98 - 1.02)
GCST90001884	GCST90012112	TTL	CD16-CD56 on NK	MR PRESSO	7	0.00357657	0.00193863	0.0709791	1.00358	0.999783	1.00738	-0.000223135	0.00737628	1.00358	0.999777	1.0074	1.00 (1.00 - 1.01)
GCST90001884	GCST90012112	TTL	CD16-CD56 on NK	MR RAPS	7	0.00362736	0.000876138	3.47045e-05	1.00363	1.00192	1.00535	0.00191013	0.00534459	1.00363	1.00191	1.00536	1.00 (1.00 - 1.01)
GCST90001884	GCST90012661	FSH	CD16-CD56 on NK	IVW	3	-0.0509476	0.041994	0.225048	0.950328	0.875241	1.03186	-0.133256	0.0313605	0.950328	0.875241	1.03186	0.95 (0.88 - 1.03)
GCST90001884	GCST90012661	FSH	CD16-CD56 on NK	Simple median	3	-0.0458553	0.0507104	0.365858	0.95518	0.864808	1.055	-0.145248	0.053537	0.95518	0.864808	1.055	0.96 (0.86 - 1.05)
GCST90001884	GCST90012661	FSH	CD16-CD56 on NK	Weighted median	3	-0.0324644	0.0462357	0.482586	0.968057	0.884187	1.05988	-0.123086	0.0581576	0.968057	0.884187	1.05988	0.97 (0.88 - 1.06)
GCST90001884	GCST90012661	FSH	CD16-CD56 on NK	MR Egger	3	-0.0456949	0.121139	0.770367	0.955333	0.753424	1.21135	-0.283127	0.191738	0.955333	0.753424	1.21135	0.96 (0.75 - 1.21)
GCST90001884	GCST90012661	FSH	CD16-CD56 on NK	MR PRESSO	3	-0.0288734	0.0122268	0.0303989	0.971539	0.947575	0.995504	-0.0528379	-0.00490899	0.971539	0.948534	0.995103	0.97 (0.95 - 1.00)
GCST90001884	GCST90012661	FSH	CD16-CD56 on NK	MR RAPS	3	-0.0290663	0.0176101	0.0988311	0.971352	0.936836	1.00587	-0.0635821	0.0054495	0.971352	0.938397	1.00546	0.97 (0.94 - 1.01)
GCST90001884	GCST90104596	AMH	CD16-CD56 on NK	IVW	7	-0.00714559	0.0224453	0.750215	0.99288	0.950147	1.03753	-0.0511384	0.0368472	0.99288	0.950147	1.03753	0.99 (0.95 - 1.04)
GCST90001884	GCST90104596	AMH	CD16-CD56 on NK	Simple median	7	-0.0338404	0.0320263	0.290674	0.966726	0.907908	1.02935	-0.0966119	0.0289311	0.966726	0.907908	1.02935	0.97 (0.91 - 1.03)
GCST90001884	GCST90104596	AMH	CD16-CD56 on NK	Weighted median	7	-0.0178634	0.0277772	0.520162	0.982295	0.930245	1.03726	-0.0723068	0.03658	0.982295	0.930245	1.03726	0.98 (0.93 - 1.04)
GCST90001884	GCST90104596	AMH	CD16-CD56 on NK	MR Egger	7	-0.0333094	0.0496298	0.531874	0.967239	0.877583	1.06606	-0.130584	0.0639651	0.967239	0.877583	1.06606	0.97 (0.88 - 1.07)
GCST90001884	GCST90104596	AMH	CD16-CD56 on NK	MR PRESSO	7	-0.00473296	0.00303412	0.126111	0.995278	0.989331	1.00123	-0.0106798	0.00121391	0.995278	0.989377	1.00121	1.00 (0.99 - 1.00)
GCST90001884	GCST90104596	AMH	CD16-CD56 on NK	MR RAPS	7	-0.00473975	0.00452739	0.295144	0.995271	0.986398	1.00415	-0.0136134	0.00413394	0.995271	0.986479	1.00414	1.00 (0.99 - 1.00)
GCST90001884	ieu-b-4870	SHBG	CD16-CD56 on NK	IVW	7	0.000113302	0.00515003	0.982448	1.00011	0.990069	1.01026	-0.00998075	0.0102074	1.00011	0.990069	1.01026	1.00 (0.99 - 1.01)
GCST90001884	ieu-b-4870	SHBG	CD16-CD56 on NK	Simple median	7	-0.00150721	0.00808165	0.852054	0.998494	0.982802	1.01444	-0.0173472	0.0143328	0.998494	0.982802	1.01444	1.00 (0.98 - 1.01)
GCST90001884	ieu-b-4870	SHBG	CD16-CD56 on NK	Weighted median	7	0.000107147	0.0065169	0.986882	1.00011	0.987414	1.01296	-0.012666	0.0128803	1.00011	0.987414	1.01296	1.00 (0.99 - 1.01)
GCST90001884	ieu-b-4870	SHBG	CD16-CD56 on NK	MR Egger	7	-0.00310403	0.012196	0.809236	0.996901	0.973353	1.02102	-0.0270081	0.0208001	0.996901	0.973353	1.02102	1.00 (0.97 - 1.02)
GCST90001884	ieu-b-4870	SHBG	CD16-CD56 on NK	MR PRESSO	7	-0.00365144	0.0016059	0.0273975	0.996355	0.993208	0.999503	-0.00679899	-0.000503879	0.996355	0.993224	0.999496	1.00 (0.99 - 1.00)
GCST90001884	ieu-b-4870	SHBG	CD16-CD56 on NK	MR RAPS	7	-0.00369466	0.000926521	6.67268e-05	0.996312	0.994496	0.998128	-0.00551064	-0.00187868	0.996312	0.994505	0.998123	1.00 (0.99 - 1.00)
GCST90001884	Oestradiol-30800	Oestradiol	CD16-CD56 on NK	IVW	6	4.08624	5.67218	0.471278	59.5158	0.000883851	4.00761e+06	-7.03122	15.2037	59.5158	0.000883851	4.00761e+06	59.52 (0.00 - 4007612.07)
GCST90001884	Oestradiol-30800	Oestradiol	CD16-CD56 on NK	Simple median	6	-0.0122359	7.47993	0.998695	0.987839	4.2427e-07	2.30001e+06	-14.6729	14.6484	0.987839	4.2427e-07	2.30001e+06	0.99 (0.00 - 2300008.64)
GCST90001884	Oestradiol-30800	Oestradiol	CD16-CD56 on NK	Weighted median	6	5.46997	6.73869	0.416949	237.454	0.000436006	1.2932e+08	-7.73786	18.6778	237.454	0.000436006	1.2932e+08	237.45 (0.00 - 129319814.94)
GCST90001884	Oestradiol-30800	Oestradiol	CD16-CD56 on NK	MR Egger	6	6.11235	12.0035	0.637409	451.396	2.73493e-08	7.45022e+12	-17.4146	29.6393	451.396	2.73493e-08	7.45022e+12	451.40 (0.00 - 7450223710201.44)
GCST90001884	Oestradiol-30800	Oestradiol	CD16-CD56 on NK	MR PRESSO	6	-2.13007	1.06077	0.0508027	0.118828	-1.96028	2.19794	-4.20919	-0.0509609	0.118828	0.0148584	0.950316	0.12 (-1.96 - 2.20)
GCST90001884	Oestradiol-30800	Oestradiol	CD16-CD56 on NK	MR RAPS	6	-2.14019	1.04538	0.0406299	0.117633	-1.93131	2.16657	-4.18913	-0.0912484	0.117633	0.0151595	0.912791	0.12 (-1.93 - 2.17)
GCST90001884	Oestrogen-20003	Oestrogen	CD16-CD56 on NK	IVW	6	0.000196268	0.000154006	0.202516	1.0002	0.999894	1.0005	-0.000105584	0.00049812	1.0002	0.999894	1.0005	1.00 (1.00 - 1.00)
GCST90001884	Oestrogen-20003	Oestrogen	CD16-CD56 on NK	Simple median	6	0.000276571	0.000198953	0.164489	1.00028	0.999887	1.00067	-0.000113377	0.000666518	1.00028	0.999887	1.00067	1.00 (1.00 - 1.00)
GCST90001884	Oestrogen-20003	Oestrogen	CD16-CD56 on NK	Weighted median	6	0.000154057	0.00017946	0.390646	1.00015	0.999802	1.00051	-0.000197685	0.000505798	1.00015	0.999802	1.00051	1.00 (1.00 - 1.00)
GCST90001884	Oestrogen-20003	Oestrogen	CD16-CD56 on NK	MR Egger	6	6.13369e-05	0.000327177	0.860415	1.00006	0.99942	1.0007	-0.00057993	0.000702604	1.00006	0.99942	1.0007	1.00 (1.00 - 1.00)
GCST90001884	Oestrogen-20003	Oestrogen	CD16-CD56 on NK	MR PRESSO	6	-1.23911e-05	3.96264e-05	0.755987	0.999988	0.99991	1.00007	-9.0059e-05	6.52767e-05	0.999988	0.99991	1.00007	1.00 (1.00 - 1.00)
GCST90001884	Oestrogen-20003	Oestrogen	CD16-CD56 on NK	MR RAPS	6	-1.25122e-05	2.81991e-05	0.657254	0.999987	0.999932	1.00004	-6.77824e-05	4.2758e-05	0.999987	0.999932	1.00004	1.00 (1.00 - 1.00)
GCST90001884	prot-a-2892	SULT1E1	CD16-CD56 on NK	IVW	7	-0.0266975	0.0381433	0.483973	0.973656	0.903519	1.04924	-0.101458	0.0480633	0.973656	0.903519	1.04924	0.97 (0.90 - 1.05)
GCST90001884	prot-a-2892	SULT1E1	CD16-CD56 on NK	Simple median	7	-0.104892	0.0616601	0.0889172	0.900421	0.797921	1.01609	-0.225746	0.0159615	0.900421	0.797921	1.01609	0.90 (0.80 - 1.02)
GCST90001884	prot-a-2892	SULT1E1	CD16-CD56 on NK	Weighted median	7	-0.0320954	0.049192	0.514109	0.968414	0.879403	1.06643	-0.128512	0.0643208	0.968414	0.879403	1.06643	0.97 (0.88 - 1.07)
GCST90001884	prot-a-2892	SULT1E1	CD16-CD56 on NK	MR Egger	7	0.0850295	0.080273	0.337949	1.08875	0.930247	1.27426	-0.0723055	0.242365	1.08875	0.930247	1.27426	1.09 (0.93 - 1.27)
GCST90001884	prot-a-2892	SULT1E1	CD16-CD56 on NK	MR PRESSO	7	0.00509514	0.00972442	0.602882	1.00511	0.986048	1.02417	-0.0139647	0.024155	1.00511	0.986132	1.02445	1.01 (0.99 - 1.02)
GCST90001884	prot-a-2892	SULT1E1	CD16-CD56 on NK	MR RAPS	7	0.00512894	0.00781781	0.511787	1.00514	0.989819	1.02047	-0.010194	0.0204519	1.00514	0.989858	1.02066	1.01 (0.99 - 1.02)
GCST90001884	prot-a-529	LH	CD16-CD56 on NK	IVW	7	0.0301661	0.0381433	0.429024	1.03063	0.956385	1.11063	-0.0445947	0.104927	1.03063	0.956385	1.11063	1.03 (0.96 - 1.11)
GCST90001884	prot-a-529	LH	CD16-CD56 on NK	Simple median	7	-0.01409	0.05868	0.81024	0.986009	0.878884	1.10619	-0.129103	0.100923	0.986009	0.878884	1.10619	0.99 (0.88 - 1.11)
GCST90001884	prot-a-529	LH	CD16-CD56 on NK	Weighted median	7	0.0608607	0.0454493	0.180542	1.06275	0.972174	1.16177	-0.02822	0.149941	1.06275	0.972174	1.16177	1.06 (0.97 - 1.16)
GCST90001884	prot-a-529	LH	CD16-CD56 on NK	MR Egger	7	0.0837631	0.080273	0.344528	1.08737	0.929069	1.27265	-0.0735719	0.241098	1.08737	0.929069	1.27265	1.09 (0.93 - 1.27)
GCST90001884	prot-a-529	LH	CD16-CD56 on NK	MR PRESSO	7	-0.0200854	0.00721851	0.00785585	0.980115	0.965967	0.994263	-0.0342337	-0.00593712	0.980115	0.966346	0.99408	0.98 (0.97 - 0.99)
GCST90001884	prot-a-529	LH	CD16-CD56 on NK	MR RAPS	7	-0.0201476	0.00781552	0.0099403	0.980054	0.964736	0.995372	-0.035466	-0.0048292	0.980054	0.965156	0.995182	0.98 (0.96 - 1.00)
GCST90001884	prot-a-991	ER	CD16-CD56 on NK	IVW	7	-0.0481909	0.0390317	0.216956	0.952952	0.882768	1.02872	-0.124693	0.0283111	0.952952	0.882768	1.02872	0.95 (0.88 - 1.03)
GCST90001884	prot-a-991	ER	CD16-CD56 on NK	Simple median	7	-0.016171	0.0536697	0.763181	0.983959	0.885712	1.0931	-0.121364	0.0890216	0.983959	0.885712	1.0931	0.98 (0.89 - 1.09)
GCST90001884	prot-a-991	ER	CD16-CD56 on NK	Weighted median	7	-0.0203107	0.0467803	0.664164	0.979894	0.894044	1.07399	-0.112	0.0713788	0.979894	0.894044	1.07399	0.98 (0.89 - 1.07)
GCST90001884	prot-a-991	ER	CD16-CD56 on NK	MR Egger	7	-0.0840761	0.088124	0.383865	0.919361	0.773524	1.09269	-0.256799	0.0886469	0.919361	0.773524	1.09269	0.92 (0.77 - 1.09)
GCST90001884	prot-a-991	ER	CD16-CD56 on NK	MR PRESSO	7	0.00164497	0.00989431	0.868702	1.00165	0.982253	1.02104	-0.0177479	0.0210378	1.00165	0.982409	1.02126	1.00 (0.98 - 1.02)
GCST90001884	prot-a-991	ER	CD16-CD56 on NK	MR RAPS	7	0.00165874	0.00781249	0.831859	1.00166	0.986348	1.01697	-0.0136537	0.0169712	1.00166	0.986439	1.01712	1.00 (0.99 - 1.02)
GCST90001956	GCST90012102	BTL	CD33 on CD33br HLA DR+	IVW	4	0.00481044	0.00207418	0.0203841	1.00482	1.00075	1.00892	0.000745051	0.00887584	1.00482	1.00075	1.00892	1.00 (1.00 - 1.01)
GCST90001956	GCST90012102	BTL	CD33 on CD33br HLA DR+	Simple median	4	0.00216341	0.00431861	0.616406	1.00217	0.993719	1.01068	-0.00630106	0.0106279	1.00217	0.993719	1.01068	1.00 (0.99 - 1.01)
GCST90001956	GCST90012102	BTL	CD33 on CD33br HLA DR+	Weighted median	4	0.00513213	0.00211856	0.015416	1.00515	1.00098	1.00933	0.000979743	0.00928451	1.00515	1.00098	1.00933	1.01 (1.00 - 1.01)
GCST90001956	GCST90012102	BTL	CD33 on CD33br HLA DR+	MR Egger	4	0.00875466	0.00373103	0.143531	1.00879	1.00144	1.0162	0.00144185	0.0160675	1.00879	1.00144	1.0162	1.01 (1.00 - 1.02)
GCST90001956	GCST90012112	TTL	CD33 on CD33br HLA DR+	IVW	4	0.000549142	0.00229495	0.810886	1.00055	0.996059	1.00506	-0.00394896	0.00504724	1.00055	0.996059	1.00506	1.00 (1.00 - 1.01)
GCST90001956	GCST90012112	TTL	CD33 on CD33br HLA DR+	Simple median	4	-0.000610683	0.0046617	0.895775	0.99939	0.9903	1.00856	-0.00974762	0.00852626	0.99939	0.9903	1.00856	1.00 (0.99 - 1.01)
GCST90001956	GCST90012112	TTL	CD33 on CD33br HLA DR+	Weighted median	4	0.000228247	0.00241468	0.924692	1.00023	0.995506	1.00497	-0.00450453	0.00496103	1.00023	0.995506	1.00497	1.00 (1.00 - 1.00)
GCST90001956	GCST90012112	TTL	CD33 on CD33br HLA DR+	MR Egger	4	-0.00181716	0.00412821	0.702808	0.998184	0.99014	1.00629	-0.00990844	0.00627413	0.998184	0.99014	1.00629	1.00 (0.99 - 1.01)
GCST90001956	GCST90104596	AMH	CD33 on CD33br HLA DR+	IVW	3	-0.00620391	0.0113286	0.583944	0.993815	0.971992	1.01613	-0.0284079	0.0160001	0.993815	0.971992	1.01613	0.99 (0.97 - 1.02)
GCST90001956	GCST90104596	AMH	CD33 on CD33br HLA DR+	Simple median	3	-0.00492207	0.0244938	0.840736	0.99509	0.948446	1.04403	-0.0529299	0.0430858	0.99509	0.948446	1.04403	1.00 (0.95 - 1.04)
GCST90001956	GCST90104596	AMH	CD33 on CD33br HLA DR+	Weighted median	3	-0.00530695	0.0117003	0.650136	0.994707	0.972155	1.01778	-0.0282396	0.0176257	0.994707	0.972155	1.01778	0.99 (0.97 - 1.02)
GCST90001956	GCST90104596	AMH	CD33 on CD33br HLA DR+	MR Egger	3	0.00057597	0.0203542	0.98199	1.00058	0.961445	1.0413	-0.0393183	0.0404703	1.00058	0.961445	1.0413	1.00 (0.96 - 1.04)
GCST90001956	ieu-b-4870	SHBG	CD33 on CD33br HLA DR+	IVW	4	-0.00755166	0.00242144	0.00181675	0.992477	0.987778	0.997198	-0.0122977	-0.00280563	0.992477	0.987778	0.997198	0.99 (0.99 - 1.00)
GCST90001956	ieu-b-4870	SHBG	CD33 on CD33br HLA DR+	Simple median	4	-0.00254486	0.00548775	0.642838	0.997458	0.986787	1.00824	-0.0133009	0.00821114	0.997458	0.986787	1.00824	1.00 (0.99 - 1.01)
GCST90001956	ieu-b-4870	SHBG	CD33 on CD33br HLA DR+	Weighted median	4	-0.00772417	0.00255186	0.00247091	0.992306	0.987355	0.997281	-0.0127258	-0.00272253	0.992306	0.987355	0.997281	0.99 (0.99 - 1.00)
GCST90001956	ieu-b-4870	SHBG	CD33 on CD33br HLA DR+	MR Egger	4	-0.0104273	0.00435319	0.138885	0.989627	0.981219	0.998107	-0.0189595	-0.00189501	0.989627	0.981219	0.998107	0.99 (0.98 - 1.00)
GCST90001956	Oestradiol-30800	Oestradiol	CD33 on CD33br HLA DR+	IVW	3	-2.89361	3.75026	0.440366	0.055376	3.55659e-05	86.2204	-10.2441	4.45691	0.055376	3.55659e-05	86.2204	0.06 (0.00 - 86.22)
GCST90001956	Oestradiol-30800	Oestradiol	CD33 on CD33br HLA DR+	Simple median	3	-7.78931	7.93892	0.326516	0.000414138	7.2344e-11	2370.76	-23.3496	7.77096	0.000414138	7.2344e-11	2370.76	0.00 (0.00 - 2370.76)
GCST90001956	Oestradiol-30800	Oestradiol	CD33 on CD33br HLA DR+	Weighted median	3	-2.06768	2.85102	0.468302	0.126478	0.000473347	33.795	-7.65568	3.52031	0.126478	0.000473347	33.795	0.13 (0.00 - 33.80)
GCST90001956	Oestradiol-30800	Oestradiol	CD33 on CD33br HLA DR+	MR Egger	3	3.1401	5.93678	0.690274	23.1061	0.000204285	2.61348e+06	-8.496	14.7762	23.1061	0.000204285	2.61348e+06	23.11 (0.00 - 2613477.29)
GCST90001956	Oestrogen-20003	Oestrogen	CD33 on CD33br HLA DR+	IVW	3	-5.19685e-05	0.000147684	0.724921	0.999948	0.999659	1.00024	-0.000341429	0.000237492	0.999948	0.999659	1.00024	1.00 (1.00 - 1.00)
GCST90001956	Oestrogen-20003	Oestrogen	CD33 on CD33br HLA DR+	Simple median	3	5.53027e-05	0.000250163	0.82504	1.00006	0.999565	1.00055	-0.000435016	0.000545622	1.00006	0.999565	1.00055	1.00 (1.00 - 1.00)
GCST90001956	Oestrogen-20003	Oestrogen	CD33 on CD33br HLA DR+	Weighted median	3	-9.33603e-05	7.81677e-05	0.232338	0.999907	0.999753	1.00006	-0.000246569	5.98484e-05	0.999907	0.999753	1.00006	1.00 (1.00 - 1.00)
GCST90001956	Oestrogen-20003	Oestrogen	CD33 on CD33br HLA DR+	MR Egger	3	-0.000321408	0.000176082	0.319066	0.999679	0.999334	1.00002	-0.00066653	2.37129e-05	0.999679	0.999334	1.00002	1.00 (1.00 - 1.00)
GCST90001956	prot-a-2892	SULT1E1	CD33 on CD33br HLA DR+	IVW	3	0.00981513	0.0394849	0.803686	1.00986	0.934657	1.09112	-0.0675752	0.0872055	1.00986	0.934657	1.09112	1.01 (0.93 - 1.09)
GCST90001956	prot-a-2892	SULT1E1	CD33 on CD33br HLA DR+	Simple median	3	-0.0432267	0.067946	0.524651	0.957694	0.838282	1.09412	-0.176401	0.0899474	0.957694	0.838282	1.09412	0.96 (0.84 - 1.09)
GCST90001956	prot-a-2892	SULT1E1	CD33 on CD33br HLA DR+	Weighted median	3	0.0184703	0.0206843	0.371879	1.01864	0.978171	1.06079	-0.022071	0.0590115	1.01864	0.978171	1.06079	1.02 (0.98 - 1.06)
GCST90001956	prot-a-2892	SULT1E1	CD33 on CD33br HLA DR+	MR Egger	3	0.0730431	0.0617862	0.446972	1.07578	0.953079	1.21427	-0.0480578	0.194144	1.07578	0.953079	1.21427	1.08 (0.95 - 1.21)
GCST90001956	prot-a-529	LH	CD33 on CD33br HLA DR+	IVW	3	-0.0234104	0.0205795	0.255306	0.976862	0.938243	1.01707	-0.0637463	0.0169255	0.976862	0.938243	1.01707	0.98 (0.94 - 1.02)
GCST90001956	prot-a-529	LH	CD33 on CD33br HLA DR+	Simple median	3	-0.0578625	0.0468312	0.216625	0.94378	0.861008	1.03451	-0.149652	0.0339267	0.94378	0.861008	1.03451	0.94 (0.86 - 1.03)
GCST90001956	prot-a-529	LH	CD33 on CD33br HLA DR+	Weighted median	3	-0.0218955	0.0203623	0.282242	0.978342	0.940066	1.01818	-0.0618056	0.0180146	0.978342	0.940066	1.01818	0.98 (0.94 - 1.02)
GCST90001956	prot-a-529	LH	CD33 on CD33br HLA DR+	MR Egger	3	0.000711351	0.0363528	0.987544	1.00071	0.93189	1.07462	-0.0705402	0.0719629	1.00071	0.93189	1.07462	1.00 (0.93 - 1.07)
GCST90001956	prot-a-991	ER	CD33 on CD33br HLA DR+	IVW	3	0.0134848	0.0356015	0.704858	1.01358	0.945261	1.08683	-0.0562941	0.0832637	1.01358	0.945261	1.08683	1.01 (0.95 - 1.09)
GCST90001956	prot-a-991	ER	CD33 on CD33br HLA DR+	Simple median	3	-0.0386215	0.0664935	0.561354	0.962115	0.844552	1.09604	-0.168949	0.0917057	0.962115	0.844552	1.09604	0.96 (0.84 - 1.10)
GCST90001956	prot-a-991	ER	CD33 on CD33br HLA DR+	Weighted median	3	0.0216521	0.0208878	0.299927	1.02189	0.980897	1.06459	-0.019288	0.0625921	1.02189	0.980897	1.06459	1.02 (0.98 - 1.06)
GCST90001956	prot-a-991	ER	CD33 on CD33br HLA DR+	MR Egger	3	0.0817733	0.0364408	0.26688	1.08521	1.0104	1.16555	0.0103495	0.153197	1.08521	1.0104	1.16555	1.09 (1.01 - 1.17)
GCST90001957	GCST90012102	BTL	CD33 on CD33br HLA DR+ CD14-	IVW	4	0.00478916	0.00206617	0.020455	1.0048	1.00074	1.00888	0.000739473	0.00883885	1.0048	1.00074	1.00888	1.00 (1.00 - 1.01)
GCST90001957	GCST90012102	BTL	CD33 on CD33br HLA DR+ CD14-	Simple median	4	0.00215346	0.00455514	0.636388	1.00216	0.993248	1.01114	-0.00677461	0.0110815	1.00216	0.993248	1.01114	1.00 (0.99 - 1.01)
GCST90001957	GCST90012102	BTL	CD33 on CD33br HLA DR+ CD14-	Weighted median	4	0.00511667	0.00204331	0.0122759	1.00513	1.00111	1.00916	0.00111179	0.00912154	1.00513	1.00111	1.00916	1.01 (1.00 - 1.01)
GCST90001957	GCST90012102	BTL	CD33 on CD33br HLA DR+ CD14-	MR Egger	4	0.00872553	0.00372008	0.143621	1.00876	1.00144	1.01615	0.00143418	0.0160169	1.00876	1.00144	1.01615	1.01 (1.00 - 1.02)
GCST90001957	GCST90012112	TTL	CD33 on CD33br HLA DR+ CD14-	IVW	4	0.000540806	0.00228609	0.812995	1.00054	0.996068	1.00503	-0.00393992	0.00502153	1.00054	0.996068	1.00503	1.00 (1.00 - 1.01)
GCST90001957	GCST90012112	TTL	CD33 on CD33br HLA DR+ CD14-	Simple median	4	-0.000600897	0.0049586	0.903546	0.999399	0.989733	1.00916	-0.0103198	0.00911796	0.999399	0.989733	1.00916	1.00 (0.99 - 1.01)
GCST90001957	GCST90012112	TTL	CD33 on CD33br HLA DR+ CD14-	Weighted median	4	0.000223843	0.00237961	0.925056	1.00022	0.99557	1.0049	-0.00444019	0.00488788	1.00022	0.99557	1.0049	1.00 (1.00 - 1.00)
GCST90001957	GCST90012112	TTL	CD33 on CD33br HLA DR+ CD14-	MR Egger	4	-0.00183517	0.00411611	0.699324	0.998167	0.990146	1.00625	-0.00990273	0.0062324	0.998167	0.990146	1.00625	1.00 (0.99 - 1.01)
GCST90001957	GCST90104596	AMH	CD33 on CD33br HLA DR+ CD14-	IVW	3	-0.00617151	0.0112892	0.584604	0.993847	0.972098	1.01608	-0.0282984	0.0159554	0.993847	0.972098	1.01608	0.99 (0.97 - 1.02)
GCST90001957	GCST90104596	AMH	CD33 on CD33br HLA DR+ CD14-	Simple median	3	-0.00490597	0.023159	0.832233	0.995106	0.950946	1.04132	-0.0502976	0.0404857	0.995106	0.950946	1.04132	1.00 (0.95 - 1.04)
GCST90001957	GCST90104596	AMH	CD33 on CD33br HLA DR+ CD14-	Weighted median	3	-0.00524946	0.0115595	0.64974	0.994764	0.97248	1.01756	-0.0279062	0.0174072	0.994764	0.97248	1.01756	0.99 (0.97 - 1.02)
GCST90001957	GCST90104596	AMH	CD33 on CD33br HLA DR+ CD14-	MR Egger	3	0.000615441	0.0202961	0.980702	1.00062	0.961592	1.04122	-0.0391649	0.0403958	1.00062	0.961592	1.04122	1.00 (0.96 - 1.04)
GCST90001957	ieu-b-4870	SHBG	CD33 on CD33br HLA DR+ CD14-	IVW	4	-0.00751839	0.00241209	0.00182722	0.99251	0.987829	0.997213	-0.0122461	-0.0027907	0.99251	0.987829	0.997213	0.99 (0.99 - 1.00)
GCST90001957	ieu-b-4870	SHBG	CD33 on CD33br HLA DR+ CD14-	Simple median	4	-0.00252289	0.0054446	0.643097	0.99748	0.986892	1.00818	-0.0131943	0.00814854	0.99748	0.986892	1.00818	1.00 (0.99 - 1.01)
GCST90001957	ieu-b-4870	SHBG	CD33 on CD33br HLA DR+ CD14-	Weighted median	4	-0.00768809	0.00253776	0.00244979	0.992341	0.987418	0.99729	-0.0126621	-0.00271408	0.992341	0.987418	0.99729	0.99 (0.99 - 1.00)
GCST90001957	ieu-b-4870	SHBG	CD33 on CD33br HLA DR+ CD14-	MR Egger	4	-0.0103874	0.00434044	0.139085	0.989666	0.981283	0.998122	-0.0188946	-0.00188012	0.989666	0.981283	0.998122	0.99 (0.98 - 1.00)
GCST90001957	Oestradiol-30800	Oestradiol	CD33 on CD33br HLA DR+ CD14-	IVW	3	-2.89346	3.73323	0.438307	0.0553842	3.67785e-05	83.4023	-10.2106	4.42368	0.0553842	3.67785e-05	83.4023	0.06 (0.00 - 83.40)
GCST90001957	Oestradiol-30800	Oestradiol	CD33 on CD33br HLA DR+ CD14-	Simple median	3	-7.79727	8.09828	0.335633	0.000410853	5.25156e-11	3214.29	-23.6699	8.07536	0.000410853	5.25156e-11	3214.29	0.00 (0.00 - 3214.29)
GCST90001957	Oestradiol-30800	Oestradiol	CD33 on CD33br HLA DR+ CD14-	Weighted median	3	-2.06799	2.81296	0.46224	0.12644	0.00050985	31.3564	-7.58139	3.44542	0.12644	0.00050985	31.3564	0.13 (0.00 - 31.36)
GCST90001957	Oestradiol-30800	Oestradiol	CD33 on CD33br HLA DR+ CD14-	MR Egger	3	3.10582	5.93344	0.693006	22.3274	0.000198696	2.50893e+06	-8.52373	14.7354	22.3274	0.000198696	2.50893e+06	22.33 (0.00 - 2508926.08)
GCST90001957	Oestrogen-20003	Oestrogen	CD33 on CD33br HLA DR+ CD14-	IVW	3	-5.19384e-05	0.000147139	0.724098	0.999948	0.99966	1.00024	-0.000340331	0.000236455	0.999948	0.99966	1.00024	1.00 (1.00 - 1.00)
GCST90001957	Oestrogen-20003	Oestrogen	CD33 on CD33br HLA DR+ CD14-	Simple median	3	5.45412e-05	0.000241931	0.821636	1.00005	0.99958	1.00053	-0.000419643	0.000528725	1.00005	0.99958	1.00053	1.00 (1.00 - 1.00)
GCST90001957	Oestrogen-20003	Oestrogen	CD33 on CD33br HLA DR+ CD14-	Weighted median	3	-9.30448e-05	7.61686e-05	0.221873	0.999907	0.999758	1.00006	-0.000242335	5.62457e-05	0.999907	0.999758	1.00006	1.00 (1.00 - 1.00)
GCST90001957	Oestrogen-20003	Oestrogen	CD33 on CD33br HLA DR+ CD14-	MR Egger	3	-0.000321251	0.000174209	0.316336	0.999679	0.999338	1.00002	-0.000662701	2.01994e-05	0.999679	0.999338	1.00002	1.00 (1.00 - 1.00)
GCST90001957	prot-a-2892	SULT1E1	CD33 on CD33br HLA DR+ CD14-	IVW	3	0.00967617	0.0393595	0.805806	1.00972	0.934757	1.0907	-0.0674685	0.0868208	1.00972	0.934757	1.0907	1.01 (0.93 - 1.09)
GCST90001957	prot-a-2892	SULT1E1	CD33 on CD33br HLA DR+ CD14-	Simple median	3	-0.0432709	0.0663926	0.514567	0.957652	0.840801	1.09074	-0.1734	0.0868586	0.957652	0.840801	1.09074	0.96 (0.84 - 1.09)
GCST90001957	prot-a-2892	SULT1E1	CD33 on CD33br HLA DR+ CD14-	Weighted median	3	0.0183517	0.020879	0.379425	1.01852	0.977682	1.06107	-0.0225711	0.0592745	1.01852	0.977682	1.06107	1.02 (0.98 - 1.06)
GCST90001957	prot-a-2892	SULT1E1	CD33 on CD33br HLA DR+ CD14-	MR Egger	3	0.0725666	0.0619231	0.449723	1.07526	0.952369	1.21402	-0.0488028	0.193936	1.07526	0.952369	1.21402	1.08 (0.95 - 1.21)
GCST90001957	prot-a-529	LH	CD33 on CD33br HLA DR+ CD14-	IVW	3	-0.0233538	0.0205076	0.25479	0.976917	0.938428	1.01698	-0.0635486	0.016841	0.976917	0.938428	1.01698	0.98 (0.94 - 1.02)
GCST90001957	prot-a-529	LH	CD33 on CD33br HLA DR+ CD14-	Simple median	3	-0.0579216	0.0500268	0.24694	0.943724	0.855581	1.04095	-0.155974	0.0401308	0.943724	0.855581	1.04095	0.94 (0.86 - 1.04)
GCST90001957	prot-a-529	LH	CD33 on CD33br HLA DR+ CD14-	Weighted median	3	-0.0218725	0.0206275	0.288982	0.978365	0.939599	1.01873	-0.0623023	0.0185574	0.978365	0.939599	1.01873	0.98 (0.94 - 1.02)
GCST90001957	prot-a-529	LH	CD33 on CD33br HLA DR+ CD14-	MR Egger	3	0.000652202	0.0362483	0.988547	1.00065	0.932026	1.07433	-0.0703945	0.0716989	1.00065	0.932026	1.07433	1.00 (0.93 - 1.07)
GCST90001957	prot-a-991	ER	CD33 on CD33br HLA DR+ CD14-	IVW	3	0.0134614	0.0354724	0.704324	1.01355	0.945478	1.08653	-0.0560644	0.0829873	1.01355	0.945478	1.08653	1.01 (0.95 - 1.09)
GCST90001957	prot-a-991	ER	CD33 on CD33br HLA DR+ CD14-	Simple median	3	-0.0380897	0.0691588	0.581801	0.962627	0.840599	1.10237	-0.173641	0.0974616	0.962627	0.840599	1.10237	0.96 (0.84 - 1.10)
GCST90001957	prot-a-991	ER	CD33 on CD33br HLA DR+ CD14-	Weighted median	3	0.0215983	0.0209752	0.303148	1.02183	0.980676	1.06472	-0.0195131	0.0627096	1.02183	0.980676	1.06472	1.02 (0.98 - 1.06)
GCST90001957	prot-a-991	ER	CD33 on CD33br HLA DR+ CD14-	MR Egger	3	0.0816752	0.036336	0.266483	1.0851	1.01051	1.1652	0.0104568	0.152894	1.0851	1.01051	1.1652	1.09 (1.01 - 1.17)
GCST90001947	GCST90012102	BTL	CD33 on CD33br HLA DR+ CD14dim	IVW	4	0.0048596	0.00208657	0.0198593	1.00487	1.00077	1.00899	0.000769932	0.00894927	1.00487	1.00077	1.00899	1.00 (1.00 - 1.01)
GCST90001947	GCST90012102	BTL	CD33 on CD33br HLA DR+ CD14dim	Simple median	4	0.00216066	0.00461838	0.6399	1.00216	0.993132	1.01128	-0.00689137	0.0112127	1.00216	0.993132	1.01128	1.00 (0.99 - 1.01)
GCST90001947	GCST90012102	BTL	CD33 on CD33br HLA DR+ CD14dim	Weighted median	4	0.00518696	0.00216392	0.0165289	1.0052	1.00095	1.00947	0.000945683	0.00942824	1.0052	1.00095	1.00947	1.01 (1.00 - 1.01)
GCST90001947	GCST90012102	BTL	CD33 on CD33br HLA DR+ CD14dim	MR Egger	4	0.00874096	0.00371937	0.143174	1.00878	1.00145	1.01616	0.001451	0.0160309	1.00878	1.00145	1.01616	1.01 (1.00 - 1.02)
GCST90001947	GCST90012112	TTL	CD33 on CD33br HLA DR+ CD14dim	IVW	4	0.000542959	0.00230865	0.814066	1.00054	0.996026	1.00508	-0.003982	0.00506792	1.00054	0.996026	1.00508	1.00 (1.00 - 1.01)
GCST90001947	GCST90012112	TTL	CD33 on CD33br HLA DR+ CD14dim	Simple median	4	-0.000634261	0.00486612	0.896296	0.999366	0.98988	1.00894	-0.0101718	0.00890333	0.999366	0.98988	1.00894	1.00 (0.99 - 1.01)
GCST90001947	GCST90012112	TTL	CD33 on CD33br HLA DR+ CD14dim	Weighted median	4	0.000228176	0.00239446	0.924082	1.00023	0.995545	1.00493	-0.00446496	0.00492131	1.00023	0.995545	1.00493	1.00 (1.00 - 1.00)
GCST90001947	GCST90012112	TTL	CD33 on CD33br HLA DR+ CD14dim	MR Egger	4	-0.00181057	0.0041153	0.702943	0.998191	0.990172	1.00628	-0.00987657	0.00625542	0.998191	0.990172	1.00628	1.00 (0.99 - 1.01)
GCST90001947	GCST90104596	AMH	CD33 on CD33br HLA DR+ CD14dim	IVW	3	-0.00622586	0.0113979	0.584909	0.993793	0.971838	1.01624	-0.0285657	0.016114	0.993793	0.971838	1.01624	0.99 (0.97 - 1.02)
GCST90001947	GCST90104596	AMH	CD33 on CD33br HLA DR+ CD14dim	Simple median	3	-0.00494234	0.0237905	0.835429	0.99507	0.949736	1.04257	-0.0515717	0.0416871	0.99507	0.949736	1.04257	1.00 (0.95 - 1.04)
GCST90001947	GCST90104596	AMH	CD33 on CD33br HLA DR+ CD14dim	Weighted median	3	-0.00535038	0.011827	0.650991	0.994664	0.971872	1.01799	-0.0285313	0.0178306	0.994664	0.971872	1.01799	0.99 (0.97 - 1.02)
GCST90001947	GCST90104596	AMH	CD33 on CD33br HLA DR+ CD14dim	MR Egger	3	0.000536108	0.020294	0.983186	1.00054	0.96152	1.04114	-0.0392402	0.0403124	1.00054	0.96152	1.04114	1.00 (0.96 - 1.04)
GCST90001947	ieu-b-4870	SHBG	CD33 on CD33br HLA DR+ CD14dim	IVW	4	-0.00760466	0.00243593	0.00179706	0.992424	0.987697	0.997174	-0.0123791	-0.00283023	0.992424	0.987697	0.997174	0.99 (0.99 - 1.00)
GCST90001947	ieu-b-4870	SHBG	CD33 on CD33br HLA DR+ CD14dim	Simple median	4	-0.00261792	0.00537416	0.626165	0.997386	0.986935	1.00795	-0.0131513	0.00791544	0.997386	0.986935	1.00795	1.00 (0.99 - 1.01)
GCST90001947	ieu-b-4870	SHBG	CD33 on CD33br HLA DR+ CD14dim	Weighted median	4	-0.00778782	0.00245582	0.00151829	0.992242	0.987478	0.99703	-0.0126012	-0.00297441	0.992242	0.987478	0.99703	0.99 (0.99 - 1.00)
GCST90001947	ieu-b-4870	SHBG	CD33 on CD33br HLA DR+ CD14dim	MR Egger	4	-0.0103822	0.00433957	0.139151	0.989671	0.981289	0.998125	-0.0188878	-0.00187666	0.989671	0.981289	0.998125	0.99 (0.98 - 1.00)
GCST90001947	Oestradiol-30800	Oestradiol	CD33 on CD33br HLA DR+ CD14dim	IVW	3	-2.87777	3.78697	0.447307	0.0562603	3.36255e-05	94.1316	-10.3002	4.54469	0.0562603	3.36255e-05	94.1316	0.06 (0.00 - 94.13)
GCST90001947	Oestradiol-30800	Oestradiol	CD33 on CD33br HLA DR+ CD14dim	Simple median	3	-7.95723	8.24731	0.334631	0.000350121	3.3417e-11	3668.33	-24.122	8.20749	0.000350121	3.3417e-11	3668.33	0.00 (0.00 - 3668.33)
GCST90001947	Oestradiol-30800	Oestradiol	CD33 on CD33br HLA DR+ CD14dim	Weighted median	3	-2.06139	2.7293	0.45008	0.127277	0.000604676	26.7902	-7.41082	3.28804	0.127277	0.000604676	26.7902	0.13 (0.00 - 26.79)
GCST90001947	Oestradiol-30800	Oestradiol	CD33 on CD33br HLA DR+ CD14dim	MR Egger	3	3.15424	5.90648	0.687738	23.4351	0.000219872	2.49785e+06	-8.42247	14.7309	23.4351	0.000219872	2.49785e+06	23.44 (0.00 - 2497846.52)
GCST90001947	Oestrogen-20003	Oestrogen	CD33 on CD33br HLA DR+ CD14dim	IVW	3	-5.32468e-05	0.000148446	0.719824	0.999947	0.999656	1.00024	-0.000344201	0.000237708	0.999947	0.999656	1.00024	1.00 (1.00 - 1.00)
GCST90001947	Oestrogen-20003	Oestrogen	CD33 on CD33br HLA DR+ CD14dim	Simple median	3	5.71009e-05	0.000252703	0.821232	1.00006	0.999562	1.00055	-0.000438197	0.000552399	1.00006	0.999562	1.00055	1.00 (1.00 - 1.00)
GCST90001947	Oestrogen-20003	Oestrogen	CD33 on CD33br HLA DR+ CD14dim	Weighted median	3	-9.43234e-05	7.54916e-05	0.211498	0.999906	0.999758	1.00005	-0.000242287	5.36401e-05	0.999906	0.999758	1.00005	1.00 (1.00 - 1.00)
GCST90001947	Oestrogen-20003	Oestrogen	CD33 on CD33br HLA DR+ CD14dim	MR Egger	3	-0.000319746	0.000176829	0.321599	0.99968	0.999334	1.00003	-0.000666331	2.68391e-05	0.99968	0.999334	1.00003	1.00 (1.00 - 1.00)
GCST90001947	prot-a-2892	SULT1E1	CD33 on CD33br HLA DR+ CD14dim	IVW	3	0.0102403	0.0396906	0.796405	1.01029	0.934678	1.09202	-0.0675532	0.0880337	1.01029	0.934678	1.09202	1.01 (0.93 - 1.09)
GCST90001947	prot-a-2892	SULT1E1	CD33 on CD33br HLA DR+ CD14dim	Simple median	3	-0.0441586	0.0675634	0.513378	0.956802	0.838129	1.09228	-0.176583	0.0882657	0.956802	0.838129	1.09228	0.96 (0.84 - 1.09)
GCST90001947	prot-a-2892	SULT1E1	CD33 on CD33br HLA DR+ CD14dim	Weighted median	3	0.0187839	0.0220591	0.394477	1.01896	0.975845	1.06398	-0.0244519	0.0620197	1.01896	0.975845	1.06398	1.02 (0.98 - 1.06)
GCST90001947	prot-a-2892	SULT1E1	CD33 on CD33br HLA DR+ CD14dim	MR Egger	3	0.0730742	0.0613114	0.444418	1.07581	0.953996	1.21318	-0.0470962	0.193245	1.07581	0.953996	1.21318	1.08 (0.95 - 1.21)
GCST90001947	prot-a-529	LH	CD33 on CD33br HLA DR+ CD14dim	IVW	3	-0.0234343	0.0207102	0.25783	0.976838	0.93798	1.01731	-0.0640264	0.0171577	0.976838	0.93798	1.01731	0.98 (0.94 - 1.02)
GCST90001947	prot-a-529	LH	CD33 on CD33br HLA DR+ CD14dim	Simple median	3	-0.0591099	0.0513669	0.24984	0.942603	0.852324	1.04245	-0.159789	0.0415693	0.942603	0.852324	1.04245	0.94 (0.85 - 1.04)
GCST90001947	prot-a-529	LH	CD33 on CD33br HLA DR+ CD14dim	Weighted median	3	-0.02191	0.0217404	0.313549	0.978328	0.937516	1.02092	-0.0645212	0.0207011	0.978328	0.937516	1.02092	0.98 (0.94 - 1.02)
GCST90001947	prot-a-529	LH	CD33 on CD33br HLA DR+ CD14dim	MR Egger	3	0.000762233	0.0362458	0.986614	1.00076	0.932133	1.07444	-0.0702796	0.0718041	1.00076	0.932133	1.07444	1.00 (0.93 - 1.07)
GCST90001947	prot-a-991	ER	CD33 on CD33br HLA DR+ CD14dim	IVW	3	0.0138324	0.035778	0.69904	1.01393	0.945263	1.08758	-0.0562925	0.0839573	1.01393	0.945263	1.08758	1.01 (0.95 - 1.09)
GCST90001947	prot-a-991	ER	CD33 on CD33br HLA DR+ CD14dim	Simple median	3	-0.0398773	0.0729496	0.584625	0.960907	0.832886	1.10861	-0.182858	0.103104	0.960907	0.832886	1.10861	0.96 (0.83 - 1.11)
GCST90001947	prot-a-991	ER	CD33 on CD33br HLA DR+ CD14dim	Weighted median	3	0.0219354	0.0221313	0.321613	1.02218	0.978786	1.06749	-0.0214419	0.0653128	1.02218	0.978786	1.06749	1.02 (0.98 - 1.07)
GCST90001947	prot-a-991	ER	CD33 on CD33br HLA DR+ CD14dim	MR Egger	3	0.0814043	0.0363335	0.267254	1.08481	1.01024	1.16488	0.0101905	0.152618	1.08481	1.01024	1.16488	1.08 (1.01 - 1.16)
GCST90001949	GCST90012102	BTL	CD33 on CD33dim HLA DR+ CD11b-	IVW	6	0.00350029	0.0028753	0.223465	1.00351	0.997867	1.00918	-0.0021353	0.00913589	1.00351	0.997867	1.00918	1.00 (1.00 - 1.01)
GCST90001949	GCST90012102	BTL	CD33 on CD33dim HLA DR+ CD11b-	Simple median	6	-0.00357316	0.00507027	0.48098	0.996433	0.98658	1.00638	-0.0135109	0.00636458	0.996433	0.98658	1.00638	1.00 (0.99 - 1.01)
GCST90001949	GCST90012102	BTL	CD33 on CD33dim HLA DR+ CD11b-	Weighted median	6	0.00479165	0.00230889	0.0379577	1.0048	1.00027	1.00936	0.00026624	0.00931707	1.0048	1.00027	1.00936	1.00 (1.00 - 1.01)
GCST90001949	GCST90012102	BTL	CD33 on CD33dim HLA DR+ CD11b-	MR Egger	6	0.0113239	0.0038102	0.0410634	1.01139	1.00386	1.01897	0.00385588	0.0187919	1.01139	1.00386	1.01897	1.01 (1.00 - 1.02)
GCST90001949	GCST90012112	TTL	CD33 on CD33dim HLA DR+ CD11b-	IVW	6	-0.000532341	0.00252245	0.832855	0.999468	0.994539	1.00442	-0.00547635	0.00441166	0.999468	0.994539	1.00442	1.00 (0.99 - 1.00)
GCST90001949	GCST90012112	TTL	CD33 on CD33dim HLA DR+ CD11b-	Simple median	6	-0.00164666	0.00524432	0.75353	0.998355	0.988145	1.00867	-0.0119255	0.00863221	0.998355	0.988145	1.00867	1.00 (0.99 - 1.01)
GCST90001949	GCST90012112	TTL	CD33 on CD33dim HLA DR+ CD11b-	Weighted median	6	0.000110814	0.00244786	0.963892	1.00011	0.995324	1.00492	-0.00468699	0.00490861	1.00011	0.995324	1.00492	1.00 (1.00 - 1.00)
GCST90001949	GCST90012112	TTL	CD33 on CD33dim HLA DR+ CD11b-	MR Egger	6	0.00209554	0.00476055	0.682541	1.0021	0.992791	1.01149	-0.00723514	0.0114262	1.0021	0.992791	1.01149	1.00 (0.99 - 1.01)
GCST90001949	GCST90012661	FSH	CD33 on CD33dim HLA DR+ CD11b-	Wald ratio	1	0.0790456	0.0750084	0.291964	1.08225	0.934288	1.25365	-0.0679709	0.226062	1.08225	0.934288	1.25365	1.08 (0.93 - 1.25)
GCST90001949	GCST90104596	AMH	CD33 on CD33dim HLA DR+ CD11b-	IVW	5	-0.00970763	0.0117355	0.408121	0.990339	0.96782	1.01338	-0.0327091	0.0132939	0.990339	0.96782	1.01338	0.99 (0.97 - 1.01)
GCST90001949	GCST90104596	AMH	CD33 on CD33dim HLA DR+ CD11b-	Simple median	5	-0.0352704	0.0258328	0.172148	0.965344	0.917684	1.01548	-0.0859027	0.0153618	0.965344	0.917684	1.01548	0.97 (0.92 - 1.02)
GCST90001949	GCST90104596	AMH	CD33 on CD33dim HLA DR+ CD11b-	Weighted median	5	-0.0076199	0.0125676	0.544308	0.992409	0.968262	1.01716	-0.0322525	0.0170127	0.992409	0.968262	1.01716	0.99 (0.97 - 1.02)
GCST90001949	GCST90104596	AMH	CD33 on CD33dim HLA DR+ CD11b-	MR Egger	5	0.00252616	0.0205918	0.910119	1.00253	0.962873	1.04382	-0.0378338	0.0428861	1.00253	0.962873	1.04382	1.00 (0.96 - 1.04)
GCST90001949	ieu-b-4870	SHBG	CD33 on CD33dim HLA DR+ CD11b-	IVW	6	-0.00570075	0.00405631	0.159901	0.994315	0.986442	1.00225	-0.0136511	0.00224961	0.994315	0.986442	1.00225	0.99 (0.99 - 1.00)
GCST90001949	ieu-b-4870	SHBG	CD33 on CD33dim HLA DR+ CD11b-	Simple median	6	0.000175467	0.00624602	0.977588	1.00018	0.988006	1.0125	-0.0120667	0.0124177	1.00018	0.988006	1.0125	1.00 (0.99 - 1.01)
GCST90001949	ieu-b-4870	SHBG	CD33 on CD33dim HLA DR+ CD11b-	Weighted median	6	-0.00761067	0.00263286	0.00384447	0.992418	0.98731	0.997553	-0.0127711	-0.00245027	0.992418	0.98731	0.997553	0.99 (0.99 - 1.00)
GCST90001949	ieu-b-4870	SHBG	CD33 on CD33dim HLA DR+ CD11b-	MR Egger	6	-0.0146764	0.00597351	0.069923	0.985431	0.973961	0.997036	-0.0263845	-0.00296833	0.985431	0.973961	0.997036	0.99 (0.97 - 1.00)
GCST90001949	Oestradiol-30800	Oestradiol	CD33 on CD33dim HLA DR+ CD11b-	IVW	5	-2.42289	3.98258	0.542941	0.0886648	3.61168e-05	217.668	-10.2288	5.38297	0.0886648	3.61168e-05	217.668	0.09 (0.00 - 217.67)
GCST90001949	Oestradiol-30800	Oestradiol	CD33 on CD33dim HLA DR+ CD11b-	Simple median	5	-1.53825	5.1371	0.764605	0.214757	9.10249e-06	5066.8	-11.607	8.53047	0.214757	9.10249e-06	5066.8	0.21 (0.00 - 5066.80)
GCST90001949	Oestradiol-30800	Oestradiol	CD33 on CD33dim HLA DR+ CD11b-	Weighted median	5	-1.92733	3.04328	0.526533	0.145536	0.00037366	56.6843	-7.89216	4.0375	0.145536	0.00037366	56.6843	0.15 (0.00 - 56.68)
GCST90001949	Oestradiol-30800	Oestradiol	CD33 on CD33dim HLA DR+ CD11b-	MR Egger	5	0.940138	7.74061	0.911009	2.56034	6.59711e-07	9.93665e+06	-14.2315	16.1117	2.56034	6.59711e-07	9.93665e+06	2.56 (0.00 - 9936653.45)
GCST90001949	Oestrogen-20003	Oestrogen	CD33 on CD33dim HLA DR+ CD11b-	IVW	5	-6.58386e-05	0.000132352	0.61887	0.999934	0.999675	1.00019	-0.000325248	0.00019357	0.999934	0.999675	1.00019	1.00 (1.00 - 1.00)
GCST90001949	Oestrogen-20003	Oestrogen	CD33 on CD33dim HLA DR+ CD11b-	Simple median	5	4.85775e-05	0.000211172	0.818063	1.00005	0.999635	1.00046	-0.00036532	0.000462475	1.00005	0.999635	1.00046	1.00 (1.00 - 1.00)
GCST90001949	Oestrogen-20003	Oestrogen	CD33 on CD33dim HLA DR+ CD11b-	Weighted median	5	-0.000102394	8.39511e-05	0.222582	0.999898	0.999733	1.00006	-0.000266939	6.21498e-05	0.999898	0.999733	1.00006	1.00 (1.00 - 1.00)
GCST90001949	Oestrogen-20003	Oestrogen	CD33 on CD33dim HLA DR+ CD11b-	MR Egger	5	-0.000176847	0.000257476	0.541508	0.999823	0.999319	1.00033	-0.0006815	0.000327806	0.999823	0.999319	1.00033	1.00 (1.00 - 1.00)
GCST90001949	prot-a-2892	SULT1E1	CD33 on CD33dim HLA DR+ CD11b-	IVW	5	0.0194695	0.0387259	0.61514	1.01966	0.94513	1.10007	-0.0564333	0.0953722	1.01966	0.94513	1.10007	1.02 (0.95 - 1.10)
GCST90001949	prot-a-2892	SULT1E1	CD33 on CD33dim HLA DR+ CD11b-	Simple median	5	0.0280608	0.0361635	0.437783	1.02846	0.958084	1.104	-0.0428196	0.0989411	1.02846	0.958084	1.104	1.03 (0.96 - 1.10)
GCST90001949	prot-a-2892	SULT1E1	CD33 on CD33dim HLA DR+ CD11b-	Weighted median	5	0.0232863	0.022531	0.30136	1.02356	0.979342	1.06977	-0.0208745	0.067447	1.02356	0.979342	1.06977	1.02 (0.98 - 1.07)
GCST90001949	prot-a-2892	SULT1E1	CD33 on CD33dim HLA DR+ CD11b-	MR Egger	5	0.0428397	0.0769165	0.616406	1.04377	0.897702	1.21361	-0.107917	0.193596	1.04377	0.897702	1.21361	1.04 (0.90 - 1.21)
GCST90001949	prot-a-529	LH	CD33 on CD33dim HLA DR+ CD11b-	IVW	5	-0.0279881	0.0212433	0.18767	0.9724	0.932743	1.01374	-0.0696251	0.0136488	0.9724	0.932743	1.01374	0.97 (0.93 - 1.01)
GCST90001949	prot-a-529	LH	CD33 on CD33dim HLA DR+ CD11b-	Simple median	5	-0.0571045	0.0445319	0.199728	0.944495	0.865553	1.03064	-0.144387	0.030178	0.944495	0.865553	1.03064	0.94 (0.87 - 1.03)
GCST90001949	prot-a-529	LH	CD33 on CD33dim HLA DR+ CD11b-	Weighted median	5	-0.0232674	0.0223097	0.296983	0.977001	0.9352	1.02067	-0.0669945	0.0204597	0.977001	0.9352	1.02067	0.98 (0.94 - 1.02)
GCST90001949	prot-a-529	LH	CD33 on CD33dim HLA DR+ CD11b-	MR Egger	5	-0.0162508	0.0373676	0.693027	0.983881	0.914396	1.05864	-0.0894914	0.0569897	0.983881	0.914396	1.05864	0.98 (0.91 - 1.06)
GCST90001949	prot-a-991	ER	CD33 on CD33dim HLA DR+ CD11b-	IVW	5	0.0148186	0.026957	0.582515	1.01493	0.962697	1.07	-0.038017	0.0676543	1.01493	0.962697	1.07	1.01 (0.96 - 1.07)
GCST90001949	prot-a-991	ER	CD33 on CD33dim HLA DR+ CD11b-	Simple median	5	-0.0126354	0.0491624	0.797169	0.987444	0.896736	1.08733	-0.108994	0.0837229	0.987444	0.896736	1.08733	0.99 (0.90 - 1.09)
GCST90001949	prot-a-991	ER	CD33 on CD33dim HLA DR+ CD11b-	Weighted median	5	0.0264115	0.0226537	0.243662	1.02676	0.982171	1.07338	-0.0179897	0.0708128	1.02676	0.982171	1.07338	1.03 (0.98 - 1.07)
GCST90001949	prot-a-991	ER	CD33 on CD33dim HLA DR+ CD11b-	MR Egger	5	0.0599709	0.0446296	0.271624	1.06181	0.972872	1.15887	-0.0275032	0.147445	1.06181	0.972872	1.15887	1.06 (0.97 - 1.16)
GCST90001951	GCST90012102	BTL	CD33 on CD66b++ myeloid cell	IVW	5	0.00439536	0.00336741	0.191803	1.00441	0.997798	1.01106	-0.00220476	0.0109955	1.00441	0.997798	1.01106	1.00 (1.00 - 1.01)
GCST90001951	GCST90012102	BTL	CD33 on CD66b++ myeloid cell	Simple median	5	-0.00146549	0.00624135	0.814361	0.998536	0.986395	1.01083	-0.0136985	0.0107675	0.998536	0.986395	1.01083	1.00 (0.99 - 1.01)
GCST90001951	GCST90012102	BTL	CD33 on CD66b++ myeloid cell	Weighted median	5	0.00567647	0.00278714	0.0416838	1.00569	1.00021	1.0112	0.000213672	0.0111393	1.00569	1.00021	1.0112	1.01 (1.00 - 1.01)
GCST90001951	GCST90012102	BTL	CD33 on CD66b++ myeloid cell	MR Egger	5	0.0138841	0.00468274	0.0593077	1.01398	1.00472	1.02333	0.00470594	0.0230623	1.01398	1.00472	1.02333	1.01 (1.00 - 1.02)
GCST90001951	GCST90012112	TTL	CD33 on CD66b++ myeloid cell	IVW	5	0.000557665	0.00278666	0.841387	1.00056	0.995108	1.00604	-0.00490419	0.00601952	1.00056	0.995108	1.00604	1.00 (1.00 - 1.01)
GCST90001951	GCST90012112	TTL	CD33 on CD66b++ myeloid cell	Simple median	5	-0.00160921	0.00510422	0.752556	0.998392	0.988454	1.00843	-0.0116135	0.00839505	0.998392	0.988454	1.00843	1.00 (0.99 - 1.01)
GCST90001951	GCST90012112	TTL	CD33 on CD66b++ myeloid cell	Weighted median	5	0.000138844	0.00296031	0.962591	1.00014	0.994353	1.00596	-0.00566337	0.00594106	1.00014	0.994353	1.00596	1.00 (0.99 - 1.01)
GCST90001951	GCST90012112	TTL	CD33 on CD66b++ myeloid cell	MR Egger	5	-0.00121395	0.0051809	0.829823	0.998787	0.988696	1.00898	-0.0113685	0.00894061	0.998787	0.988696	1.00898	1.00 (0.99 - 1.01)
GCST90001951	GCST90012661	FSH	CD33 on CD66b++ myeloid cell	Wald ratio	1	0.0461934	0.0762308	0.544536	1.04728	0.90193	1.21605	-0.103219	0.195606	1.04728	0.90193	1.21605	1.05 (0.90 - 1.22)
GCST90001951	GCST90104596	AMH	CD33 on CD66b++ myeloid cell	IVW	4	-0.00546979	0.0137935	0.691701	0.994545	0.968018	1.0218	-0.0325051	0.0215655	0.994545	0.968018	1.0218	0.99 (0.97 - 1.02)
GCST90001951	GCST90104596	AMH	CD33 on CD66b++ myeloid cell	Simple median	4	-0.00122528	0.0250183	0.960939	0.998775	0.950981	1.04897	-0.0502612	0.0478107	0.998775	0.950981	1.04897	1.00 (0.95 - 1.05)
GCST90001951	GCST90104596	AMH	CD33 on CD66b++ myeloid cell	Weighted median	4	-0.00568459	0.0143032	0.691047	0.994332	0.966843	1.0226	-0.0337188	0.0223497	0.994332	0.966843	1.0226	0.99 (0.97 - 1.02)
GCST90001951	GCST90104596	AMH	CD33 on CD66b++ myeloid cell	MR Egger	4	-0.00788317	0.0253732	0.785427	0.992148	0.944014	1.04274	-0.0576147	0.0418484	0.992148	0.944014	1.04274	0.99 (0.94 - 1.04)
GCST90001951	ieu-b-4870	SHBG	CD33 on CD66b++ myeloid cell	IVW	5	-0.00770961	0.00348581	0.0269867	0.99232	0.985563	0.999123	-0.0145418	-0.000877417	0.99232	0.985563	0.999123	0.99 (0.99 - 1.00)
GCST90001951	ieu-b-4870	SHBG	CD33 on CD66b++ myeloid cell	Simple median	5	-0.0019367	0.00725919	0.789629	0.998065	0.983965	1.01237	-0.0161647	0.0122913	0.998065	0.983965	1.01237	1.00 (0.98 - 1.01)
GCST90001951	ieu-b-4870	SHBG	CD33 on CD66b++ myeloid cell	Weighted median	5	-0.0089296	0.00328186	0.0065106	0.99111	0.984755	0.997506	-0.015362	-0.00249714	0.99111	0.984755	0.997506	0.99 (0.98 - 1.00)
GCST90001951	ieu-b-4870	SHBG	CD33 on CD66b++ myeloid cell	MR Egger	5	-0.0168044	0.0054647	0.0543448	0.983336	0.97286	0.993925	-0.0275153	-0.00609363	0.983336	0.97286	0.993925	0.98 (0.97 - 0.99)
GCST90001951	Oestradiol-30800	Oestradiol	CD33 on CD66b++ myeloid cell	IVW	4	-3.19945	3.9541	0.41843	0.0407847	1.75671e-05	94.6879	-10.9495	4.55059	0.0407847	1.75671e-05	94.6879	0.04 (0.00 - 94.69)
GCST90001951	Oestradiol-30800	Oestradiol	CD33 on CD66b++ myeloid cell	Simple median	4	-5.17423	6.09239	0.395718	0.00566057	3.68903e-08	868.578	-17.1153	6.76686	0.00566057	3.68903e-08	868.578	0.01 (0.00 - 868.58)
GCST90001951	Oestradiol-30800	Oestradiol	CD33 on CD66b++ myeloid cell	Weighted median	4	-2.22087	3.6043	0.537781	0.108514	9.27771e-05	126.921	-9.28531	4.84356	0.108514	9.27771e-05	126.921	0.11 (0.00 - 126.92)
GCST90001951	Oestradiol-30800	Oestradiol	CD33 on CD66b++ myeloid cell	MR Egger	4	0.320422	8.38435	0.972987	1.37771	1.0052e-07	1.88826e+07	-16.1129	16.7538	1.37771	1.0052e-07	1.88826e+07	1.38 (0.00 - 18882635.01)
GCST90001951	Oestrogen-20003	Oestrogen	CD33 on CD66b++ myeloid cell	IVW	4	-7.64671e-05	0.000155478	0.622846	0.999924	0.999619	1.00023	-0.000381203	0.000228269	0.999924	0.999619	1.00023	1.00 (1.00 - 1.00)
GCST90001951	Oestrogen-20003	Oestrogen	CD33 on CD66b++ myeloid cell	Simple median	4	-4.07452e-05	0.000174362	0.815232	0.999959	0.999618	1.0003	-0.000382495	0.000301004	0.999959	0.999618	1.0003	1.00 (1.00 - 1.00)
GCST90001951	Oestrogen-20003	Oestrogen	CD33 on CD66b++ myeloid cell	Weighted median	4	-0.000129373	9.6237e-05	0.178846	0.999871	0.999682	1.00006	-0.000317998	5.92514e-05	0.999871	0.999682	1.00006	1.00 (1.00 - 1.00)
GCST90001951	Oestrogen-20003	Oestrogen	CD33 on CD66b++ myeloid cell	MR Egger	4	-0.000287619	0.000301037	0.440191	0.999712	0.999123	1.0003	-0.000877651	0.000302413	0.999712	0.999123	1.0003	1.00 (1.00 - 1.00)
GCST90001951	prot-a-2892	SULT1E1	CD33 on CD66b++ myeloid cell	IVW	4	0.00905927	0.0394401	0.818327	1.0091	0.934033	1.0902	-0.0682433	0.0863618	1.0091	0.934033	1.0902	1.01 (0.93 - 1.09)
GCST90001951	prot-a-2892	SULT1E1	CD33 on CD66b++ myeloid cell	Simple median	4	-0.0198021	0.0528152	0.707712	0.980393	0.883981	1.08732	-0.12332	0.0837158	0.980393	0.883981	1.08732	0.98 (0.88 - 1.09)
GCST90001951	prot-a-2892	SULT1E1	CD33 on CD66b++ myeloid cell	Weighted median	4	0.0274748	0.0268767	0.30666	1.02786	0.975112	1.08345	-0.0252034	0.0801531	1.02786	0.975112	1.08345	1.03 (0.98 - 1.08)
GCST90001951	prot-a-2892	SULT1E1	CD33 on CD66b++ myeloid cell	MR Egger	4	0.0759643	0.0683193	0.381926	1.07892	0.943705	1.23352	-0.0579415	0.20987	1.07892	0.943705	1.23352	1.08 (0.94 - 1.23)
GCST90001951	prot-a-529	LH	CD33 on CD66b++ myeloid cell	IVW	4	-0.0216317	0.0250119	0.387117	0.978601	0.931783	1.02777	-0.070655	0.0273916	0.978601	0.931783	1.02777	0.98 (0.93 - 1.03)
GCST90001951	prot-a-529	LH	CD33 on CD66b++ myeloid cell	Simple median	4	-0.0429713	0.0435944	0.324277	0.957939	0.879487	1.04339	-0.128416	0.0424738	0.957939	0.879487	1.04339	0.96 (0.88 - 1.04)
GCST90001951	prot-a-529	LH	CD33 on CD66b++ myeloid cell	Weighted median	4	-0.0253979	0.0267469	0.342333	0.974922	0.925129	1.02739	-0.0778219	0.027026	0.974922	0.925129	1.02739	0.97 (0.93 - 1.03)
GCST90001951	prot-a-529	LH	CD33 on CD66b++ myeloid cell	MR Egger	4	-0.0277508	0.0504952	0.637782	0.972631	0.880979	1.07382	-0.126721	0.0712197	0.972631	0.880979	1.07382	0.97 (0.88 - 1.07)
GCST90001951	prot-a-991	ER	CD33 on CD66b++ myeloid cell	IVW	4	-0.00276384	0.0505784	0.956421	0.99724	0.903122	1.10117	-0.101897	0.0963698	0.99724	0.903122	1.10117	1.00 (0.90 - 1.10)
GCST90001951	prot-a-991	ER	CD33 on CD66b++ myeloid cell	Simple median	4	-0.119045	0.0590012	0.0436253	0.887768	0.790818	0.996603	-0.234688	-0.00340278	0.887768	0.790818	0.996603	0.89 (0.79 - 1.00)
GCST90001951	prot-a-991	ER	CD33 on CD66b++ myeloid cell	Weighted median	4	0.02018	0.0276707	0.465824	1.02038	0.966519	1.07725	-0.0340547	0.0744146	1.02038	0.966519	1.07725	1.02 (0.97 - 1.08)
GCST90001951	prot-a-991	ER	CD33 on CD66b++ myeloid cell	MR Egger	4	0.125162	0.0460196	0.112775	1.13333	1.03558	1.24031	0.0349636	0.215361	1.13333	1.03558	1.24031	1.13 (1.04 - 1.24)
GCST90001952	GCST90012102	BTL	CD33 on Mo MDSC	IVW	3	0.00495723	0.00221582	0.0252734	1.00497	1.00061	1.00934	0.000614222	0.00930023	1.00497	1.00061	1.00934	1.00 (1.00 - 1.01)
GCST90001952	GCST90012102	BTL	CD33 on Mo MDSC	Simple median	3	-0.000198241	0.00572614	0.972382	0.999802	0.988644	1.01109	-0.0114215	0.011025	0.999802	0.988644	1.01109	1.00 (0.99 - 1.01)
GCST90001952	GCST90012102	BTL	CD33 on Mo MDSC	Weighted median	3	0.00525949	0.00223013	0.0183547	1.00527	1.00089	1.00968	0.000888447	0.00963054	1.00527	1.00089	1.00968	1.01 (1.00 - 1.01)
GCST90001952	GCST90012102	BTL	CD33 on Mo MDSC	MR Egger	3	0.00883078	0.00395558	0.268101	1.00887	1.00108	1.01672	0.00107784	0.0165837	1.00887	1.00108	1.01672	1.01 (1.00 - 1.02)
GCST90001952	GCST90012112	TTL	CD33 on Mo MDSC	IVW	3	0.000876216	0.00245146	0.720773	1.00088	0.996079	1.0057	-0.00392865	0.00568108	1.00088	0.996079	1.0057	1.00 (1.00 - 1.01)
GCST90001952	GCST90012112	TTL	CD33 on Mo MDSC	Simple median	3	0.000277598	0.0049633	0.955397	1.00028	0.990594	1.01006	-0.00945046	0.0100057	1.00028	0.990594	1.01006	1.00 (0.99 - 1.01)
GCST90001952	GCST90012112	TTL	CD33 on Mo MDSC	Weighted median	3	0.000262582	0.00263735	0.920691	1.00026	0.995105	1.00545	-0.00490661	0.00543178	1.00026	0.995105	1.00545	1.00 (1.00 - 1.01)
GCST90001952	GCST90012112	TTL	CD33 on Mo MDSC	MR Egger	3	-0.00242283	0.0043767	0.678136	0.99758	0.989059	1.00617	-0.0110012	0.0061555	0.99758	0.989059	1.00617	1.00 (0.99 - 1.01)
GCST90001952	GCST90104596	AMH	CD33 on Mo MDSC	IVW	3	-0.00474778	0.0119375	0.690837	0.995263	0.972247	1.01882	-0.0281453	0.0186498	0.995263	0.972247	1.01882	1.00 (0.97 - 1.02)
GCST90001952	GCST90104596	AMH	CD33 on Mo MDSC	Simple median	3	-0.00495238	0.0248241	0.841873	0.99506	0.947804	1.04467	-0.0536076	0.0437029	0.99506	0.947804	1.04467	1.00 (0.95 - 1.04)
GCST90001952	GCST90104596	AMH	CD33 on Mo MDSC	Weighted median	3	-0.00518477	0.0120379	0.666683	0.994829	0.971631	1.01858	-0.028779	0.0184095	0.994829	0.971631	1.01858	0.99 (0.97 - 1.02)
GCST90001952	GCST90104596	AMH	CD33 on Mo MDSC	MR Egger	3	-0.00629984	0.0215615	0.81903	0.99372	0.9526	1.03662	-0.0485604	0.0359607	0.99372	0.9526	1.03662	0.99 (0.95 - 1.04)
GCST90001952	ieu-b-4870	SHBG	CD33 on Mo MDSC	IVW	3	-0.00830522	0.00258647	0.00132262	0.991729	0.986714	0.996769	-0.0133747	-0.00323574	0.991729	0.986714	0.996769	0.99 (0.99 - 1.00)
GCST90001952	ieu-b-4870	SHBG	CD33 on Mo MDSC	Simple median	3	-0.00357146	0.00592129	0.546405	0.996435	0.984937	1.00807	-0.0151772	0.00803427	0.996435	0.984937	1.00807	1.00 (0.98 - 1.01)
GCST90001952	ieu-b-4870	SHBG	CD33 on Mo MDSC	Weighted median	3	-0.00829218	0.00268631	0.00202305	0.991742	0.986534	0.996978	-0.0135573	-0.00302701	0.991742	0.986534	0.996978	0.99 (0.99 - 1.00)
GCST90001952	ieu-b-4870	SHBG	CD33 on Mo MDSC	MR Egger	3	-0.0108353	0.0046151	0.256341	0.989223	0.980315	0.998212	-0.0198809	-0.00178971	0.989223	0.980315	0.998212	0.99 (0.98 - 1.00)
GCST90001952	Oestradiol-30800	Oestradiol	CD33 on Mo MDSC	IVW	3	-3.36984	4.02243	0.402163	0.034395	1.2958e-05	91.2965	-11.2538	4.51411	0.034395	1.2958e-05	91.2965	0.03 (0.00 - 91.30)
GCST90001952	Oestradiol-30800	Oestradiol	CD33 on Mo MDSC	Simple median	3	-11.6198	8.55567	0.174419	8.9863e-06	4.68651e-13	172.311	-28.3889	5.1493	8.9863e-06	4.68651e-13	172.311	0.00 (0.00 - 172.31)
GCST90001952	Oestradiol-30800	Oestradiol	CD33 on Mo MDSC	Weighted median	3	-2.65419	3.0896	0.390301	0.070356	0.000164961	30.0069	-8.7098	3.40143	0.070356	0.000164961	30.0069	0.07 (0.00 - 30.01)
GCST90001952	Oestradiol-30800	Oestradiol	CD33 on Mo MDSC	MR Egger	3	3.5036	5.87088	0.65747	33.2348	0.000334348	3.3036e+06	-8.00333	15.0105	33.2348	0.000334348	3.3036e+06	33.23 (0.00 - 3303602.06)
GCST90001952	Oestrogen-20003	Oestrogen	CD33 on Mo MDSC	IVW	3	-5.45114e-05	0.000158451	0.730827	0.999945	0.999635	1.00026	-0.000365076	0.000256053	0.999945	0.999635	1.00026	1.00 (1.00 - 1.00)
GCST90001952	Oestrogen-20003	Oestrogen	CD33 on Mo MDSC	Simple median	3	5.06252e-05	0.000239441	0.832551	1.00005	0.999581	1.00052	-0.000418679	0.000519929	1.00005	0.999581	1.00052	1.00 (1.00 - 1.00)
GCST90001952	Oestrogen-20003	Oestrogen	CD33 on Mo MDSC	Weighted median	3	-9.81275e-05	8.28875e-05	0.236467	0.999902	0.999739	1.00006	-0.000260587	6.43319e-05	0.999902	0.999739	1.00006	1.00 (1.00 - 1.00)
GCST90001952	Oestrogen-20003	Oestrogen	CD33 on Mo MDSC	MR Egger	3	-0.00035597	0.000166742	0.27888	0.999644	0.999317	0.999971	-0.000682784	-2.9155e-05	0.999644	0.999317	0.999971	1.00 (1.00 - 1.00)
GCST90001952	prot-a-2892	SULT1E1	CD33 on Mo MDSC	IVW	3	0.00823026	0.0421096	0.845042	1.00826	0.928389	1.09501	-0.0743045	0.090765	1.00826	0.928389	1.09501	1.01 (0.93 - 1.10)
GCST90001952	prot-a-2892	SULT1E1	CD33 on Mo MDSC	Simple median	3	-0.056	0.074401	0.451643	0.945539	0.817237	1.09398	-0.201826	0.0898259	0.945539	0.817237	1.09398	0.95 (0.82 - 1.09)
GCST90001952	prot-a-2892	SULT1E1	CD33 on Mo MDSC	Weighted median	3	0.0176073	0.0217962	0.419197	1.01776	0.975199	1.06218	-0.0251132	0.0603278	1.01776	0.975199	1.06218	1.02 (0.98 - 1.06)
GCST90001952	prot-a-2892	SULT1E1	CD33 on Mo MDSC	MR Egger	3	0.0749656	0.0687983	0.472707	1.07785	0.941878	1.23344	-0.0598791	0.20981	1.07785	0.941878	1.23344	1.08 (0.94 - 1.23)
GCST90001952	prot-a-529	LH	CD33 on Mo MDSC	IVW	3	-0.0251967	0.0216885	0.245335	0.975118	0.934535	1.01746	-0.0677061	0.0173127	0.975118	0.934535	1.01746	0.98 (0.93 - 1.02)
GCST90001952	prot-a-529	LH	CD33 on Mo MDSC	Simple median	3	-0.0662857	0.050371	0.188191	0.935863	0.847883	1.03297	-0.165013	0.0324415	0.935863	0.847883	1.03297	0.94 (0.85 - 1.03)
GCST90001952	prot-a-529	LH	CD33 on Mo MDSC	Weighted median	3	-0.0242454	0.021097	0.25046	0.976046	0.93651	1.01725	-0.0655955	0.0171048	0.976046	0.93651	1.01725	0.98 (0.94 - 1.02)
GCST90001952	prot-a-529	LH	CD33 on Mo MDSC	MR Egger	3	0.000152262	0.0386493	0.997492	1.00015	0.927187	1.07886	-0.0756005	0.075905	1.00015	0.927187	1.07886	1.00 (0.93 - 1.08)
GCST90001952	prot-a-991	ER	CD33 on Mo MDSC	IVW	3	0.0156463	0.0338715	0.64413	1.01577	0.950524	1.08549	-0.0507418	0.0820345	1.01577	0.950524	1.08549	1.02 (0.95 - 1.09)
GCST90001952	prot-a-991	ER	CD33 on Mo MDSC	Simple median	3	-0.0353549	0.0623388	0.570618	0.965263	0.854244	1.09071	-0.157539	0.0868292	0.965263	0.854244	1.09071	0.97 (0.85 - 1.09)
GCST90001952	prot-a-991	ER	CD33 on Mo MDSC	Weighted median	3	0.0229203	0.0211547	0.278604	1.02318	0.981628	1.0665	-0.018543	0.0643836	1.02318	0.981628	1.0665	1.02 (0.98 - 1.07)
GCST90001952	prot-a-991	ER	CD33 on Mo MDSC	MR Egger	3	0.0836125	0.0387424	0.276233	1.08721	1.00771	1.17298	0.00767747	0.159548	1.08721	1.00771	1.17298	1.09 (1.01 - 1.17)
GCST90001988	GCST90012102	BTL	HLA DR on CD14+ CD16- monocyte	IVW	4	0.00140653	0.0106512	0.894942	1.00141	0.980718	1.02253	-0.0194699	0.022283	1.00141	0.980718	1.02253	1.00 (0.98 - 1.02)
GCST90001988	GCST90012102	BTL	HLA DR on CD14+ CD16- monocyte	Simple median	4	-0.00918482	0.00548013	0.0937336	0.990857	0.980271	1.00156	-0.0199259	0.00155623	0.990857	0.980271	1.00156	0.99 (0.98 - 1.00)
GCST90001988	GCST90012102	BTL	HLA DR on CD14+ CD16- monocyte	Weighted median	4	0.0013365	0.00398953	0.737624	1.00134	0.993538	1.0092	-0.00648298	0.00915597	1.00134	0.993538	1.0092	1.00 (0.99 - 1.01)
GCST90001988	GCST90012102	BTL	HLA DR on CD14+ CD16- monocyte	MR Egger	4	0.0365831	0.0252509	0.284406	1.03726	0.987174	1.08989	-0.0129086	0.0860748	1.03726	0.987174	1.08989	1.04 (0.99 - 1.09)
GCST90001988	GCST90012112	TTL	HLA DR on CD14+ CD16- monocyte	IVW	4	0.0251145	0.0183954	0.172171	1.02543	0.989119	1.06308	-0.0109405	0.0611694	1.02543	0.989119	1.06308	1.03 (0.99 - 1.06)
GCST90001988	GCST90012112	TTL	HLA DR on CD14+ CD16- monocyte	Simple median	4	0.00701243	0.00670108	0.295347	1.00704	0.993897	1.02035	-0.00612168	0.0201465	1.00704	0.993897	1.02035	1.01 (0.99 - 1.02)
GCST90001988	GCST90012112	TTL	HLA DR on CD14+ CD16- monocyte	Weighted median	4	0.0209265	0.00445036	2.57364e-06	1.02115	1.01228	1.03009	0.0122038	0.0296492	1.02115	1.01228	1.03009	1.02 (1.01 - 1.03)
GCST90001988	GCST90012112	TTL	HLA DR on CD14+ CD16- monocyte	MR Egger	4	0.0713583	0.052824	0.309273	1.07397	0.968335	1.19112	-0.0321767	0.174893	1.07397	0.968335	1.19112	1.07 (0.97 - 1.19)
GCST90001988	GCST90012661	FSH	HLA DR on CD14+ CD16- monocyte	IVW	2	-0.0663086	0.0665478	0.319052	0.935842	0.821402	1.06623	-0.196742	0.064125	0.935842	0.821402	1.06623	0.94 (0.82 - 1.07)
GCST90001988	GCST90104596	AMH	HLA DR on CD14+ CD16- monocyte	IVW	3	0.0396761	0.0424205	0.349631	1.04047	0.957463	1.13068	-0.0434681	0.12282	1.04047	0.957463	1.13068	1.04 (0.96 - 1.13)
GCST90001988	GCST90104596	AMH	HLA DR on CD14+ CD16- monocyte	Simple median	3	0.0630804	0.0642209	0.325981	1.06511	0.939138	1.20798	-0.0627925	0.188953	1.06511	0.939138	1.20798	1.07 (0.94 - 1.21)
GCST90001988	GCST90104596	AMH	HLA DR on CD14+ CD16- monocyte	Weighted median	3	0.0281467	0.0462778	0.543047	1.02855	0.939359	1.1262	-0.0625577	0.118851	1.02855	0.939359	1.1262	1.03 (0.94 - 1.13)
GCST90001988	GCST90104596	AMH	HLA DR on CD14+ CD16- monocyte	MR Egger	3	0.421987	0.288045	0.381302	1.52499	0.867117	2.68198	-0.142582	0.986556	1.52499	0.867117	2.68198	1.52 (0.87 - 2.68)
GCST90001988	ieu-b-4870	SHBG	HLA DR on CD14+ CD16- monocyte	IVW	4	0.0205657	0.00433136	2.05352e-06	1.02078	1.01215	1.02948	0.0120762	0.0290551	1.02078	1.01215	1.02948	1.02 (1.01 - 1.03)
GCST90001988	ieu-b-4870	SHBG	HLA DR on CD14+ CD16- monocyte	Simple median	4	0.0199454	0.0081804	0.0147608	1.02015	1.00392	1.03663	0.00391184	0.035979	1.02015	1.00392	1.03663	1.02 (1.00 - 1.04)
GCST90001988	ieu-b-4870	SHBG	HLA DR on CD14+ CD16- monocyte	Weighted median	4	0.0195613	0.00468848	3.01655e-05	1.01975	1.01043	1.02917	0.0103719	0.0287508	1.01975	1.01043	1.02917	1.02 (1.01 - 1.03)
GCST90001988	ieu-b-4870	SHBG	HLA DR on CD14+ CD16- monocyte	MR Egger	4	0.0111377	0.0121917	0.457389	1.0112	0.987323	1.03565	-0.012758	0.0350335	1.0112	0.987323	1.03565	1.01 (0.99 - 1.04)
GCST90001988	Oestradiol-30800	Oestradiol	HLA DR on CD14+ CD16- monocyte	IVW	4	-2.29037	4.83508	0.635716	0.101229	7.75534e-06	1321.34	-11.7671	7.1864	0.101229	7.75534e-06	1321.34	0.10 (0.00 - 1321.34)
GCST90001988	Oestradiol-30800	Oestradiol	HLA DR on CD14+ CD16- monocyte	Simple median	4	4.38268	9.65592	0.649911	80.0523	4.83155e-07	1.32636e+10	-14.5429	23.3083	80.0523	4.83155e-07	1.32636e+10	80.05 (0.00 - 13263603674.40)
GCST90001988	Oestradiol-30800	Oestradiol	HLA DR on CD14+ CD16- monocyte	Weighted median	4	-2.56269	5.07558	0.613625	0.0770971	3.6865e-06	1612.36	-12.5108	7.38545	0.0770971	3.6865e-06	1612.36	0.08 (0.00 - 1612.36)
GCST90001988	Oestradiol-30800	Oestradiol	HLA DR on CD14+ CD16- monocyte	MR Egger	4	6.97697	13.6156	0.659334	1071.67	2.75588e-09	416736199642513	-19.7095	33.6635	1071.67	2.75588e-09	416736199642513	1071.67 (0.00 - 416736199642513.19)
GCST90001988	Oestrogen-20003	Oestrogen	HLA DR on CD14+ CD16- monocyte	IVW	4	0.000285786	0.000136171	0.0358411	1.00029	1.00002	1.00055	1.88904e-05	0.000552681	1.00029	1.00002	1.00055	1.00 (1.00 - 1.00)
GCST90001988	Oestrogen-20003	Oestrogen	HLA DR on CD14+ CD16- monocyte	Simple median	4	0.000327005	0.000211467	0.122017	1.00033	0.999913	1.00074	-8.74706e-05	0.00074148	1.00033	0.999913	1.00074	1.00 (1.00 - 1.00)
GCST90001988	Oestrogen-20003	Oestrogen	HLA DR on CD14+ CD16- monocyte	Weighted median	4	0.000273686	0.000134878	0.0424439	1.00027	1.00001	1.00054	9.32559e-06	0.000538047	1.00027	1.00001	1.00054	1.00 (1.00 - 1.00)
GCST90001988	Oestrogen-20003	Oestrogen	HLA DR on CD14+ CD16- monocyte	MR Egger	4	3.38812e-06	0.000417551	0.994262	1	0.999185	1.00082	-0.000815011	0.000821787	1	0.999185	1.00082	1.00 (1.00 - 1.00)
GCST90001988	prot-a-2892	SULT1E1	HLA DR on CD14+ CD16- monocyte	IVW	4	-0.0164713	0.0414625	0.691177	0.983664	0.906887	1.06694	-0.0977379	0.0647953	0.983664	0.906887	1.06694	0.98 (0.91 - 1.07)
GCST90001988	prot-a-2892	SULT1E1	HLA DR on CD14+ CD16- monocyte	Simple median	4	-0.0286997	0.0691727	0.678216	0.971708	0.848506	1.1128	-0.164278	0.106879	0.971708	0.848506	1.1128	0.97 (0.85 - 1.11)
GCST90001988	prot-a-2892	SULT1E1	HLA DR on CD14+ CD16- monocyte	Weighted median	4	-0.0349972	0.0384488	0.362701	0.965608	0.895515	1.04119	-0.110357	0.0403624	0.965608	0.895515	1.04119	0.97 (0.90 - 1.04)
GCST90001988	prot-a-2892	SULT1E1	HLA DR on CD14+ CD16- monocyte	MR Egger	4	-0.169818	0.100365	0.232719	0.843818	0.693132	1.02726	-0.366534	0.026898	0.843818	0.693132	1.02726	0.84 (0.69 - 1.03)
GCST90001988	prot-a-529	LH	HLA DR on CD14+ CD16- monocyte	IVW	4	-0.0309181	0.0530341	0.559904	0.969555	0.873834	1.07576	-0.134865	0.0730288	0.969555	0.873834	1.07576	0.97 (0.87 - 1.08)
GCST90001988	prot-a-529	LH	HLA DR on CD14+ CD16- monocyte	Simple median	4	-0.00691154	0.0646277	0.914833	0.993112	0.874956	1.12722	-0.133582	0.119759	0.993112	0.874956	1.12722	0.99 (0.87 - 1.13)
GCST90001988	prot-a-529	LH	HLA DR on CD14+ CD16- monocyte	Weighted median	4	-0.0350429	0.0387072	0.36529	0.965564	0.89502	1.04167	-0.110909	0.0408233	0.965564	0.89502	1.04167	0.97 (0.90 - 1.04)
GCST90001988	prot-a-529	LH	HLA DR on CD14+ CD16- monocyte	MR Egger	4	-0.202755	0.128671	0.255774	0.816478	0.634479	1.05068	-0.454951	0.0494403	0.816478	0.634479	1.05068	0.82 (0.63 - 1.05)
GCST90001988	prot-a-991	ER	HLA DR on CD14+ CD16- monocyte	IVW	4	-0.0656475	0.0356647	0.0656676	0.936461	0.873235	1.00426	-0.13555	0.00425531	0.936461	0.873235	1.00426	0.94 (0.87 - 1.00)
GCST90001988	prot-a-991	ER	HLA DR on CD14+ CD16- monocyte	Simple median	4	-0.128416	0.0729155	0.0782105	0.879487	0.762364	1.0146	-0.271331	0.0144981	0.879487	0.762364	1.0146	0.88 (0.76 - 1.01)
GCST90001988	prot-a-991	ER	HLA DR on CD14+ CD16- monocyte	Weighted median	4	-0.0532379	0.0379687	0.16087	0.948154	0.880156	1.02141	-0.127657	0.0211808	0.948154	0.880156	1.02141	0.95 (0.88 - 1.02)
GCST90001988	prot-a-991	ER	HLA DR on CD14+ CD16- monocyte	MR Egger	4	-0.0327209	0.100531	0.775713	0.967809	0.794724	1.17859	-0.229761	0.164319	0.967809	0.794724	1.17859	0.97 (0.79 - 1.18)
GCST90001991	GCST90012102	BTL	HLA DR on CD14+ monocyte	IVW	4	0.0013441	0.0109556	0.902356	1.00135	0.980072	1.02308	-0.020129	0.0228172	1.00135	0.980072	1.02308	1.00 (0.98 - 1.02)
GCST90001991	GCST90012102	BTL	HLA DR on CD14+ monocyte	Simple median	4	-0.00939245	0.00526892	0.074649	0.990652	0.980474	1.00094	-0.0197195	0.000934626	0.990652	0.980474	1.00094	0.99 (0.98 - 1.00)
GCST90001991	GCST90012102	BTL	HLA DR on CD14+ monocyte	Weighted median	4	0.0012443	0.00426499	0.770479	1.00125	0.99291	1.00965	-0.00711507	0.00960367	1.00125	0.99291	1.00965	1.00 (0.99 - 1.01)
GCST90001991	GCST90012102	BTL	HLA DR on CD14+ monocyte	MR Egger	4	0.0377869	0.0265048	0.290048	1.03851	0.985937	1.09389	-0.0141625	0.0897363	1.03851	0.985937	1.09389	1.04 (0.99 - 1.09)
GCST90001991	GCST90012112	TTL	HLA DR on CD14+ monocyte	IVW	4	0.0257175	0.0189608	0.174988	1.02605	0.98862	1.0649	-0.0114457	0.0628808	1.02605	0.98862	1.0649	1.03 (0.99 - 1.06)
GCST90001991	GCST90012112	TTL	HLA DR on CD14+ monocyte	Simple median	4	0.00728235	0.00664312	0.272981	1.00731	0.994278	1.02051	-0.00573816	0.0203029	1.00731	0.994278	1.02051	1.01 (0.99 - 1.02)
GCST90001991	GCST90012112	TTL	HLA DR on CD14+ monocyte	Weighted median	4	0.0212527	0.00477895	8.70177e-06	1.02148	1.01196	1.03109	0.011886	0.0306195	1.02148	1.01196	1.03109	1.02 (1.01 - 1.03)
GCST90001991	GCST90012112	TTL	HLA DR on CD14+ monocyte	MR Egger	4	0.0741423	0.0550973	0.310669	1.07696	0.966718	1.19977	-0.0338483	0.182133	1.07696	0.966718	1.19977	1.08 (0.97 - 1.20)
GCST90001991	GCST90012661	FSH	HLA DR on CD14+ monocyte	IVW	2	-0.0679435	0.0682336	0.319373	0.934313	0.817355	1.06801	-0.201681	0.0657944	0.934313	0.817355	1.06801	0.93 (0.82 - 1.07)
GCST90001991	GCST90104596	AMH	HLA DR on CD14+ monocyte	IVW	3	0.0405038	0.0431419	0.347807	1.04134	0.956902	1.13322	-0.0440543	0.125062	1.04134	0.956902	1.13322	1.04 (0.96 - 1.13)
GCST90001991	GCST90104596	AMH	HLA DR on CD14+ monocyte	Simple median	3	0.0625397	0.062539	0.317305	1.06454	0.94173	1.20336	-0.0600368	0.185116	1.06454	0.94173	1.20336	1.06 (0.94 - 1.20)
GCST90001991	GCST90104596	AMH	HLA DR on CD14+ monocyte	Weighted median	3	0.0285883	0.0457949	0.532452	1.029	0.940664	1.12563	-0.0611697	0.118346	1.029	0.940664	1.12563	1.03 (0.94 - 1.13)
GCST90001991	GCST90104596	AMH	HLA DR on CD14+ monocyte	MR Egger	3	0.416444	0.28597	0.38308	1.51656	0.865838	2.65633	-0.144058	0.976946	1.51656	0.865838	2.65633	1.52 (0.87 - 2.66)
GCST90001991	ieu-b-4870	SHBG	HLA DR on CD14+ monocyte	IVW	4	0.0211511	0.00445336	2.03949e-06	1.02138	1.0125	1.03033	0.0124225	0.0298797	1.02138	1.0125	1.03033	1.02 (1.01 - 1.03)
GCST90001991	ieu-b-4870	SHBG	HLA DR on CD14+ monocyte	Simple median	4	0.0201584	0.0079599	0.0113256	1.02036	1.00457	1.03641	0.00455695	0.0357598	1.02036	1.00457	1.03641	1.02 (1.00 - 1.04)
GCST90001991	ieu-b-4870	SHBG	HLA DR on CD14+ monocyte	Weighted median	4	0.0200156	0.00482739	3.37966e-05	1.02022	1.01061	1.02992	0.0105539	0.0294773	1.02022	1.01061	1.02992	1.02 (1.01 - 1.03)
GCST90001991	ieu-b-4870	SHBG	HLA DR on CD14+ monocyte	MR Egger	4	0.0115064	0.0126926	0.460334	1.01157	0.986718	1.03705	-0.013371	0.0363839	1.01157	0.986718	1.03705	1.01 (0.99 - 1.04)
GCST90001991	Oestradiol-30800	Oestradiol	HLA DR on CD14+ monocyte	IVW	4	-2.3393	4.97132	0.637955	0.0963946	5.65428e-06	1643.34	-12.0831	7.40449	0.0963946	5.65428e-06	1643.34	0.10 (0.00 - 1643.34)
GCST90001991	Oestradiol-30800	Oestradiol	HLA DR on CD14+ monocyte	Simple median	4	4.31617	9.89841	0.662803	74.9014	2.81054e-07	1.99613e+10	-15.0847	23.7171	74.9014	2.81054e-07	1.99613e+10	74.90 (0.00 - 19961338426.64)
GCST90001991	Oestradiol-30800	Oestradiol	HLA DR on CD14+ monocyte	Weighted median	4	-2.59457	5.2497	0.621143	0.0746782	2.53841e-06	2196.98	-12.884	7.69484	0.0746782	2.53841e-06	2196.98	0.07 (0.00 - 2196.98)
GCST90001991	Oestradiol-30800	Oestradiol	HLA DR on CD14+ monocyte	MR Egger	4	7.5303	14.1762	0.648375	1863.67	1.59722e-09	2174559815729000	-20.255	35.3156	1863.67	1.59722e-09	2174559815729000	1863.67 (0.00 - 2174559815729001.75)
GCST90001991	Oestrogen-20003	Oestrogen	HLA DR on CD14+ monocyte	IVW	4	0.000295364	0.000138928	0.0335021	1.0003	1.00002	1.00057	2.30641e-05	0.000567663	1.0003	1.00002	1.00057	1.00 (1.00 - 1.00)
GCST90001991	Oestrogen-20003	Oestrogen	HLA DR on CD14+ monocyte	Simple median	4	0.000335918	0.000210991	0.111363	1.00034	0.999922	1.00075	-7.76244e-05	0.000749461	1.00034	0.999922	1.00075	1.00 (1.00 - 1.00)
GCST90001991	Oestrogen-20003	Oestrogen	HLA DR on CD14+ monocyte	Weighted median	4	0.000282658	0.000140852	0.0447735	1.00028	1.00001	1.00056	6.5885e-06	0.000558728	1.00028	1.00001	1.00056	1.00 (1.00 - 1.00)
GCST90001991	Oestrogen-20003	Oestrogen	HLA DR on CD14+ monocyte	MR Egger	4	1.17126e-05	0.000434666	0.98095	1.00001	0.99916	1.00086	-0.000840233	0.000863658	1.00001	0.99916	1.00086	1.00 (1.00 - 1.00)
GCST90001991	prot-a-2892	SULT1E1	HLA DR on CD14+ monocyte	IVW	4	-0.0168167	0.0426432	0.693317	0.983324	0.904478	1.06904	-0.100397	0.066764	0.983324	0.904478	1.06904	0.98 (0.90 - 1.07)
GCST90001991	prot-a-2892	SULT1E1	HLA DR on CD14+ monocyte	Simple median	4	-0.0292316	0.0702543	0.67735	0.971192	0.846259	1.11457	-0.16693	0.108467	0.971192	0.846259	1.11457	0.97 (0.85 - 1.11)
GCST90001991	prot-a-2892	SULT1E1	HLA DR on CD14+ monocyte	Weighted median	4	-0.035822	0.0381381	0.347592	0.964812	0.895321	1.0397	-0.110573	0.0389287	0.964812	0.895321	1.0397	0.96 (0.90 - 1.04)
GCST90001991	prot-a-2892	SULT1E1	HLA DR on CD14+ monocyte	MR Egger	4	-0.178203	0.104505	0.230273	0.836772	0.68179	1.02698	-0.383034	0.0266273	0.836772	0.68179	1.02698	0.84 (0.68 - 1.03)
GCST90001991	prot-a-529	LH	HLA DR on CD14+ monocyte	IVW	4	-0.0315354	0.0545731	0.563361	0.968957	0.870664	1.07835	-0.138499	0.0754279	0.968957	0.870664	1.07835	0.97 (0.87 - 1.08)
GCST90001991	prot-a-529	LH	HLA DR on CD14+ monocyte	Simple median	4	-0.00792231	0.0660228	0.904488	0.992109	0.871685	1.12917	-0.137327	0.121482	0.992109	0.871685	1.12917	0.99 (0.87 - 1.13)
GCST90001991	prot-a-529	LH	HLA DR on CD14+ monocyte	Weighted median	4	-0.0359219	0.038493	0.350714	0.964716	0.894609	1.04032	-0.111368	0.0395245	0.964716	0.894609	1.04032	0.96 (0.89 - 1.04)
GCST90001991	prot-a-529	LH	HLA DR on CD14+ monocyte	MR Egger	4	-0.211692	0.133525	0.253751	0.809214	0.62288	1.05129	-0.473402	0.0500172	0.809214	0.62288	1.05129	0.81 (0.62 - 1.05)
GCST90001991	prot-a-991	ER	HLA DR on CD14+ monocyte	IVW	4	-0.0678377	0.036667	0.0642991	0.934412	0.869615	1.00404	-0.139705	0.00402969	0.934412	0.869615	1.00404	0.93 (0.87 - 1.00)
GCST90001991	prot-a-991	ER	HLA DR on CD14+ monocyte	Simple median	4	-0.131967	0.0722919	0.0679302	0.87637	0.760592	1.00977	-0.273659	0.00972546	0.87637	0.760592	1.00977	0.88 (0.76 - 1.01)
GCST90001991	prot-a-991	ER	HLA DR on CD14+ monocyte	Weighted median	4	-0.0548909	0.0374173	0.142378	0.946588	0.879652	1.01862	-0.128229	0.018447	0.946588	0.879652	1.01862	0.95 (0.88 - 1.02)
GCST90001991	prot-a-991	ER	HLA DR on CD14+ monocyte	MR Egger	4	-0.0363895	0.104682	0.761301	0.964265	0.785397	1.18387	-0.241566	0.168787	0.964265	0.785397	1.18387	0.96 (0.79 - 1.18)
GCST90002010	GCST90012102	BTL	HLA DR on monocyte	IVW	4	0.000516006	0.0095108	0.956732	1.00052	0.982038	1.01934	-0.0181252	0.0191572	1.00052	0.982038	1.01934	1.00 (0.98 - 1.02)
GCST90002010	GCST90012102	BTL	HLA DR on monocyte	Simple median	4	-0.00895004	0.00663277	0.177219	0.99109	0.978289	1.00406	-0.0219503	0.00405019	0.99109	0.978289	1.00406	0.99 (0.98 - 1.00)
GCST90002010	GCST90012102	BTL	HLA DR on monocyte	Weighted median	4	0.00289388	0.00482767	0.548883	1.0029	0.993453	1.01243	-0.00656836	0.0123561	1.0029	0.993453	1.01243	1.00 (0.99 - 1.01)
GCST90002010	GCST90012102	BTL	HLA DR on monocyte	MR Egger	4	0.0337077	0.0224905	0.272677	1.03428	0.98968	1.08089	-0.0103736	0.077789	1.03428	0.98968	1.08089	1.03 (0.99 - 1.08)
GCST90002010	GCST90012112	TTL	HLA DR on monocyte	IVW	4	0.020784	0.0132391	0.116438	1.021	0.994849	1.04784	-0.00516454	0.0467326	1.021	0.994849	1.04784	1.02 (0.99 - 1.05)
GCST90002010	GCST90012112	TTL	HLA DR on monocyte	Simple median	4	-0.0181123	0.0109072	0.0967968	0.982051	0.961279	1.00327	-0.0394904	0.00326577	0.982051	0.961279	1.00327	0.98 (0.96 - 1.00)
GCST90002010	GCST90012112	TTL	HLA DR on monocyte	Weighted median	4	0.0186413	0.00567217	0.00101459	1.01882	1.00755	1.03021	0.00752385	0.0297587	1.01882	1.00755	1.03021	1.02 (1.01 - 1.03)
GCST90002010	GCST90012112	TTL	HLA DR on monocyte	MR Egger	4	0.0829023	0.012961	0.0235812	1.08644	1.05918	1.11439	0.0574988	0.108306	1.08644	1.05918	1.11439	1.09 (1.06 - 1.11)
GCST90002010	GCST90012661	FSH	HLA DR on monocyte	IVW	3	-0.0304822	0.0320271	0.341217	0.969978	0.910961	1.03282	-0.0932553	0.0322909	0.969978	0.910961	1.03282	0.97 (0.91 - 1.03)
GCST90002010	GCST90012661	FSH	HLA DR on monocyte	Simple median	3	-0.0345018	0.0471439	0.464265	0.966087	0.880818	1.05961	-0.126904	0.0579001	0.966087	0.880818	1.05961	0.97 (0.88 - 1.06)
GCST90002010	GCST90012661	FSH	HLA DR on monocyte	Weighted median	3	-0.0363416	0.0338408	0.282869	0.964311	0.902425	1.03044	-0.10267	0.0299865	0.964311	0.902425	1.03044	0.96 (0.90 - 1.03)
GCST90002010	GCST90012661	FSH	HLA DR on monocyte	MR Egger	3	-0.0648705	0.094188	0.616039	0.937189	0.779207	1.1272	-0.249479	0.119738	0.937189	0.779207	1.1272	0.94 (0.78 - 1.13)
GCST90002010	GCST90104596	AMH	HLA DR on monocyte	IVW	4	0.0277535	0.0249142	0.265296	1.02814	0.979142	1.07959	-0.0210784	0.0765854	1.02814	0.979142	1.07959	1.03 (0.98 - 1.08)
GCST90002010	GCST90104596	AMH	HLA DR on monocyte	Simple median	4	0.02012	0.0351326	0.566856	1.02032	0.952429	1.09306	-0.0487398	0.0889798	1.02032	0.952429	1.09306	1.02 (0.95 - 1.09)
GCST90002010	GCST90104596	AMH	HLA DR on monocyte	Weighted median	4	0.0270988	0.0267652	0.311316	1.02747	0.974958	1.08281	-0.0253609	0.0795586	1.02747	0.974958	1.08281	1.03 (0.97 - 1.08)
GCST90002010	GCST90104596	AMH	HLA DR on monocyte	MR Egger	4	0.0541547	0.0711681	0.52617	1.05565	0.918205	1.21366	-0.0853348	0.193644	1.05565	0.918205	1.21366	1.06 (0.92 - 1.21)
GCST90002010	ieu-b-4870	SHBG	HLA DR on monocyte	IVW	4	0.0190001	0.0105185	0.0708634	1.01918	0.998385	1.04041	-0.00161614	0.0396163	1.01918	0.998385	1.04041	1.02 (1.00 - 1.04)
GCST90002010	ieu-b-4870	SHBG	HLA DR on monocyte	Simple median	4	0.023266	0.0091646	0.0111272	1.02354	1.00532	1.04209	0.00530335	0.0412286	1.02354	1.00532	1.04209	1.02 (1.01 - 1.04)
GCST90002010	ieu-b-4870	SHBG	HLA DR on monocyte	Weighted median	4	0.022139	0.00535577	3.57031e-05	1.02239	1.01171	1.03317	0.0116416	0.0326363	1.02239	1.01171	1.03317	1.02 (1.01 - 1.03)
GCST90002010	ieu-b-4870	SHBG	HLA DR on monocyte	MR Egger	4	0.0313429	0.0360195	0.475955	1.03184	0.961505	1.10732	-0.0392553	0.101941	1.03184	0.961505	1.10732	1.03 (0.96 - 1.11)
GCST90002010	Oestradiol-30800	Oestradiol	HLA DR on monocyte	IVW	4	-4.91515	5.28035	0.351937	0.00733459	2.34777e-07	229.138	-15.2646	5.43432	0.00733459	2.34777e-07	229.138	0.01 (0.00 - 229.14)
GCST90002010	Oestradiol-30800	Oestradiol	HLA DR on monocyte	Simple median	4	-8.95538	8.52967	0.29376	0.000129041	7.08148e-12	2351.44	-25.6735	7.76278	0.000129041	7.08148e-12	2351.44	0.00 (0.00 - 2351.44)
GCST90002010	Oestradiol-30800	Oestradiol	HLA DR on monocyte	Weighted median	4	-4.68586	5.61143	0.403687	0.00922483	1.54315e-07	551.453	-15.6843	6.31256	0.00922483	1.54315e-07	551.453	0.01 (0.00 - 551.45)
GCST90002010	Oestradiol-30800	Oestradiol	HLA DR on monocyte	MR Egger	4	8.79324	15.2567	0.622595	6589.55	6.79396e-10	6.39129e+16	-21.1098	38.6963	6589.55	6.79396e-10	6.39129e+16	6589.55 (0.00 - 63912942840149704.00)
GCST90002010	Oestrogen-20003	Oestrogen	HLA DR on monocyte	IVW	4	0.000339736	0.000143088	0.0175819	1.00034	1.00006	1.00062	5.92826e-05	0.000620189	1.00034	1.00006	1.00062	1.00 (1.00 - 1.00)
GCST90002010	Oestrogen-20003	Oestrogen	HLA DR on monocyte	Simple median	4	0.000438339	0.000249464	0.0788963	1.00044	0.999949	1.00093	-5.06096e-05	0.000927288	1.00044	0.999949	1.00093	1.00 (1.00 - 1.00)
GCST90002010	Oestrogen-20003	Oestrogen	HLA DR on monocyte	Weighted median	4	0.000307329	0.000154625	0.0468587	1.00031	1	1.00061	4.26378e-06	0.000610393	1.00031	1	1.00061	1.00 (1.00 - 1.00)
GCST90002010	Oestrogen-20003	Oestrogen	HLA DR on monocyte	MR Egger	4	-1.34902e-05	0.000413238	0.976923	0.999987	0.999177	1.0008	-0.000823437	0.000796457	0.999987	0.999177	1.0008	1.00 (1.00 - 1.00)
GCST90002010	prot-a-2892	SULT1E1	HLA DR on monocyte	IVW	4	-0.00795959	0.040914	0.84575	0.992072	0.915623	1.0749	-0.088151	0.0722319	0.992072	0.915623	1.0749	0.99 (0.92 - 1.07)
GCST90002010	prot-a-2892	SULT1E1	HLA DR on monocyte	Simple median	4	0.00497957	0.0761449	0.947859	1.00499	0.865659	1.16675	-0.144264	0.154224	1.00499	0.865659	1.16675	1.00 (0.87 - 1.17)
GCST90002010	prot-a-2892	SULT1E1	HLA DR on monocyte	Weighted median	4	-0.0372548	0.0429914	0.38618	0.963431	0.885575	1.04813	-0.121518	0.0470083	0.963431	0.885575	1.04813	0.96 (0.89 - 1.05)
GCST90002010	prot-a-2892	SULT1E1	HLA DR on monocyte	MR Egger	4	-0.173266	0.112608	0.263745	0.840914	0.67437	1.04859	-0.393977	0.0474454	0.840914	0.67437	1.04859	0.84 (0.67 - 1.05)
GCST90002010	prot-a-529	LH	HLA DR on monocyte	IVW	4	-0.003981	0.0583002	0.945559	0.996027	0.888474	1.1166	-0.118249	0.110287	0.996027	0.888474	1.1166	1.00 (0.89 - 1.12)
GCST90002010	prot-a-529	LH	HLA DR on monocyte	Simple median	4	0.0941047	0.0846302	0.266159	1.09867	0.930745	1.2969	-0.0717704	0.25998	1.09867	0.930745	1.2969	1.10 (0.93 - 1.30)
GCST90002010	prot-a-529	LH	HLA DR on monocyte	Weighted median	4	-0.0243691	0.0438529	0.578415	0.975925	0.895547	1.06352	-0.110321	0.0615825	0.975925	0.895547	1.06352	0.98 (0.90 - 1.06)
GCST90002010	prot-a-529	LH	HLA DR on monocyte	MR Egger	4	-0.26	0.112608	0.147247	0.771051	0.618343	0.961472	-0.480711	-0.0392895	0.771051	0.618343	0.961472	0.77 (0.62 - 0.96)
GCST90002010	prot-a-991	ER	HLA DR on monocyte	IVW	4	-0.0701143	0.0390126	0.0723005	0.932287	0.863657	1.00637	-0.146579	0.00635044	0.932287	0.863657	1.00637	0.93 (0.86 - 1.01)
GCST90002010	prot-a-991	ER	HLA DR on monocyte	Simple median	4	-0.0899863	0.0689351	0.191764	0.913944	0.798437	1.04616	-0.225099	0.0451265	0.913944	0.798437	1.04616	0.91 (0.80 - 1.05)
GCST90002010	prot-a-991	ER	HLA DR on monocyte	Weighted median	4	-0.058539	0.0420205	0.163588	0.943141	0.868577	1.02411	-0.140899	0.0238212	0.943141	0.868577	1.02411	0.94 (0.87 - 1.02)
GCST90002010	prot-a-991	ER	HLA DR on monocyte	MR Egger	4	-0.0185292	0.112715	0.884536	0.981641	0.78706	1.22433	-0.23945	0.202392	0.981641	0.78706	1.22433	0.98 (0.79 - 1.22)
