# Supplementary material for: The correlation between primary ovarian insufficiency, sex hormones and immune cells: a two-step Mendelian randomization study
Source: Front Endocrinol (Lausanne). 2025 Feb 14;16:1456273. doi: 10.3389/fendo.2025.1456273 (PMC11868816; doi:10.3389/fendo.2025.1456273)
Supplement: Supplementary file 1 [file DataSheet1.zip › Supplementary Material/Supplementary Table/Table S3 Results of the causal effect of SHBG on POI.xlsx]

## Sheet: Sheet1
Table S3 Results of the causal effect of SHBG on POI
Exposure	Outcome	Method	Nsnp	Beta	SE	Pval	OR (95% CI)
SHBG	POI	IVW	162	0.0539601	0.173263	0.75547	1.06 (0.75 - 1.48)
SHBG	POI	Simple median	162	-0.161699	0.272616	0.553088	0.85 (0.50 - 1.45)
SHBG	POI	Weighted median	162	0.16786	0.288979	0.561325	1.18 (0.67 - 2.08)
SHBG	POI	MR Egger	162	0.163571	0.320977	0.611031	1.18 (0.63 - 2.21)
SHBG	POI	MR PRESSO	162	0.116463	0.155387	0.454477	1.12 (0.82 - 1.43)
SHBG	POI	MR RAPS	162	0.117819	0.154523	0.445782	1.13 (0.82 - 1.43)
