# Supplementary material for: The correlation between primary ovarian insufficiency, sex hormones and immune cells: a two-step Mendelian randomization study
Source: Front Endocrinol (Lausanne). 2025 Feb 14;16:1456273. doi: 10.3389/fendo.2025.1456273 (PMC11868816; doi:10.3389/fendo.2025.1456273)
Supplement: Supplementary file 1 [file DataSheet1.zip › Supplementary Material/Supplementary Table/Table S4 Results of the causal effect of POI on immune cell traits.xlsx]

## Sheet: Sheet1
Table S4 Results of the causal effect of POI on immune cell traits
Exposure	Outcome	id.outcome	Methods	Nsnp	Beta	SE	Pval	OR (95% CI)
POI	IgD+ CD38- B cell Absolute Count	GCST90001396	IVW	9	0.0730583	0.0300761	0.0151357	1.08 (1.01 - 1.14)
POI	IgD+ CD38- B cell Absolute Count	GCST90001396	Simple median	9	0.0430246	0.0465045	0.354877	1.04 (0.95 - 1.14)
POI	IgD+ CD38- B cell Absolute Count	GCST90001396	Weighted median	9	0.0800574	0.040334	0.0471602	1.08 (1.00 - 1.17)
POI	IgD+ CD38- B cell Absolute Count	GCST90001396	MR Egger	9	0.0147837	0.0602418	0.813182	1.01 (0.90 - 1.14)
POI	IgD+ CD38- B cell Absolute Count	GCST90001396	MR PRESSO	9	0.0450169	0.0280957	0.1374	1.05 (0.99 - 1.10)
POI	IgD+ CD38- B cell Absolute Count	GCST90001396	MR RAPS	9	0.0500078	0.0242237	0.0389786	1.05 (1.00 - 1.10)
POI	CD20- CD38- B cell Absolute Count	GCST90001423	IVW	9	0.0686566	0.0293091	0.019155	1.07 (1.01 - 1.13)
POI	CD20- CD38- B cell Absolute Count	GCST90001423	Simple median	9	0.0468631	0.0434705	0.281014	1.05 (0.96 - 1.14)
POI	CD20- CD38- B cell Absolute Count	GCST90001423	Weighted median	9	0.0616039	0.0386214	0.110696	1.06 (0.99 - 1.15)
POI	CD20- CD38- B cell Absolute Count	GCST90001423	MR Egger	9	0.0484485	0.058742	0.436703	1.05 (0.94 - 1.18)
POI	CD20- CD38- B cell Absolute Count	GCST90001423	MR PRESSO	9	0.0542225	0.0155367	0.00505893	1.06 (1.03 - 1.09)
POI	CD20- CD38- B cell Absolute Count	GCST90001423	MR RAPS	9	0.0559913	0.024345	0.021453	1.06 (1.01 - 1.11)
POI	IgD+ B cell %Lymphocyte	GCST90001424	IVW	9	0.0735365	0.0341767	0.0314244	1.08 (1.01 - 1.15)
POI	IgD+ B cell %Lymphocyte	GCST90001424	Simple median	9	0.000767352	0.052417	0.98832	1.00 (0.90 - 1.11)
POI	IgD+ B cell %Lymphocyte	GCST90001424	Weighted median	9	0.075201	0.0434175	0.0832659	1.08 (0.99 - 1.17)
POI	IgD+ B cell %Lymphocyte	GCST90001424	MR Egger	9	0.0110915	0.0679152	0.874886	1.01 (0.89 - 1.16)
POI	IgD+ B cell %Lymphocyte	GCST90001424	MR PRESSO	9	0.0417556	0.0272993	0.154362	1.04 (0.99 - 1.10)
POI	IgD+ B cell %Lymphocyte	GCST90001424	MR RAPS	9	0.0450672	0.0237524	0.0577791	1.05 (1.00 - 1.09)
POI	IgD+ CD38- B cell %lymphocyte	GCST90001431	IVW	9	0.0793048	0.0300715	0.00835907	1.08 (1.02 - 1.15)
POI	IgD+ CD38- B cell %lymphocyte	GCST90001431	Simple median	9	0.0594503	0.0448903	0.185388	1.06 (0.97 - 1.16)
POI	IgD+ CD38- B cell %lymphocyte	GCST90001431	Weighted median	9	0.0651492	0.0392536	0.0969748	1.07 (0.99 - 1.15)
POI	IgD+ CD38- B cell %lymphocyte	GCST90001431	MR Egger	9	0.0458144	0.0602316	0.471713	1.05 (0.93 - 1.18)
POI	IgD+ CD38- B cell %lymphocyte	GCST90001431	MR PRESSO	9	0.0325505	0.0287042	0.280905	1.03 (0.98 - 1.09)
POI	IgD+ CD38- B cell %lymphocyte	GCST90001431	MR RAPS	9	0.0368244	0.0238522	0.122623	1.04 (0.99 - 1.08)
POI	CD20- CD38- B cell %lymphocyte	GCST90001444	IVW	9	0.0670338	0.0292363	0.0218581	1.07 (1.01 - 1.13)
POI	CD20- CD38- B cell %lymphocyte	GCST90001444	Simple median	9	0.05722	0.0431668	0.184987	1.06 (0.97 - 1.15)
POI	CD20- CD38- B cell %lymphocyte	GCST90001444	Weighted median	9	0.0645201	0.0385145	0.0938918	1.07 (0.99 - 1.15)
POI	CD20- CD38- B cell %lymphocyte	GCST90001444	MR Egger	9	0.0639753	0.0585988	0.311088	1.07 (0.95 - 1.20)
POI	CD20- CD38- B cell %lymphocyte	GCST90001444	MR PRESSO	9	0.0464881	0.0136939	0.00598382	1.05 (1.02 - 1.07)
POI	CD20- CD38- B cell %lymphocyte	GCST90001444	MR RAPS	9	0.0477658	0.0242444	0.0488177	1.05 (1.00 - 1.10)
POI	CD4 regulatory T cell %CD4+ T cell	GCST90001478	IVW	9	-0.0633468	0.0308299	0.0399062	0.94 (0.88 - 1.00)
POI	CD4 regulatory T cell %CD4+ T cell	GCST90001478	Simple median	9	-0.0917649	0.0478258	0.0550184	0.91 (0.83 - 1.00)
POI	CD4 regulatory T cell %CD4+ T cell	GCST90001478	Weighted median	9	-0.0628439	0.0401292	0.117339	0.94 (0.87 - 1.02)
POI	CD4 regulatory T cell %CD4+ T cell	GCST90001478	MR Egger	9	-0.117067	0.0618396	0.100221	0.89 (0.79 - 1.00)
POI	CD4 regulatory T cell %CD4+ T cell	GCST90001478	MR PRESSO	9	-0.0226372	0.026741	0.415291	0.98 (0.93 - 1.03)
POI	CD4 regulatory T cell %CD4+ T cell	GCST90001478	MR RAPS	9	-0.024077	0.0247399	0.330451	0.98 (0.93 - 1.02)
POI	CD33- HLA DR- Absolute Count	GCST90001522	IVW	9	0.0806309	0.0399443	0.0435303	1.08 (1.00 - 1.17)
POI	CD33- HLA DR- Absolute Count	GCST90001522	Simple median	9	0.0742564	0.0638786	0.245048	1.08 (0.95 - 1.22)
POI	CD33- HLA DR- Absolute Count	GCST90001522	Weighted median	9	0.0787002	0.0563459	0.162494	1.08 (0.97 - 1.21)
POI	CD33- HLA DR- Absolute Count	GCST90001522	MR Egger	9	0.0271294	0.0816481	0.749412	1.03 (0.88 - 1.21)
POI	CD33- HLA DR- Absolute Count	GCST90001522	MR PRESSO	9	0.0523331	0.0294819	0.103522	1.05 (1.00 - 1.11)
POI	CD33- HLA DR- Absolute Count	GCST90001522	MR RAPS	9	0.053808	0.0329758	0.102734	1.06 (0.99 - 1.12)
POI	HLA DR+ Natural Killer %Natural Killer	GCST90001649	IVW	9	-0.0747094	0.0306832	0.0148975	0.93 (0.87 - 0.99)
POI	HLA DR+ Natural Killer %Natural Killer	GCST90001649	Simple median	9	-0.0761144	0.0448925	0.0899838	0.93 (0.85 - 1.01)
POI	HLA DR+ Natural Killer %Natural Killer	GCST90001649	Weighted median	9	-0.0736391	0.038841	0.0579718	0.93 (0.86 - 1.00)
POI	HLA DR+ Natural Killer %Natural Killer	GCST90001649	MR Egger	9	-0.073214	0.0616661	0.273846	0.93 (0.82 - 1.05)
POI	HLA DR+ Natural Killer %Natural Killer	GCST90001649	MR PRESSO	9	-0.0433333	0.0223152	0.0781919	0.96 (0.91 - 1.00)
POI	HLA DR+ Natural Killer %Natural Killer	GCST90001649	MR RAPS	9	-0.0449929	0.0249464	0.0712969	0.96 (0.91 - 1.00)
POI	HLA DR+ Natural Killer %CD3- lymphocyte	GCST90001650	IVW	9	-0.0739265	0.0300852	0.0140008	0.93 (0.88 - 0.99)
POI	HLA DR+ Natural Killer %CD3- lymphocyte	GCST90001650	Simple median	9	-0.0759575	0.0458455	0.0975569	0.93 (0.85 - 1.01)
POI	HLA DR+ Natural Killer %CD3- lymphocyte	GCST90001650	Weighted median	9	-0.0744973	0.0380827	0.0504416	0.93 (0.86 - 1.00)
POI	HLA DR+ Natural Killer %CD3- lymphocyte	GCST90001650	MR Egger	9	-0.0554345	0.0604664	0.389749	0.95 (0.84 - 1.07)
POI	HLA DR+ Natural Killer %CD3- lymphocyte	GCST90001650	MR PRESSO	9	-0.0488821	0.0187725	0.0245223	0.95 (0.92 - 0.99)
POI	HLA DR+ Natural Killer %CD3- lymphocyte	GCST90001650	MR RAPS	9	-0.0501326	0.0248637	0.0437686	0.95 (0.90 - 1.00)
POI	CD45RA- CD28- CD8+ T cell Absolute Count	GCST90001695	IVW	9	-7.94856	3.22145	0.0136102	0.00 (0.00 - 0.20)
POI	CD45RA- CD28- CD8+ T cell Absolute Count	GCST90001695	Simple median	9	-7.42754	5.51104	0.177737	0.00 (0.00 - 29.20)
POI	CD45RA- CD28- CD8+ T cell Absolute Count	GCST90001695	Weighted median	9	-5.17861	4.4564	0.24521	0.01 (0.00 - 35.02)
POI	CD45RA- CD28- CD8+ T cell Absolute Count	GCST90001695	MR Egger	9	-10.2651	6.45887	0.156017	0.00 (0.00 - 10.96)
POI	CD45RA- CD28- CD8+ T cell Absolute Count	GCST90001695	MR PRESSO	9	-4.33184	2.5944	0.12316	0.01 (-5.07 - 5.10)
POI	CD45RA- CD28- CD8+ T cell Absolute Count	GCST90001695	MR RAPS	9	-4.49988	2.63153	0.087268	0.01 (-5.15 - 5.17)
POI	CD45RA- CD28- CD8+ T cell %T cell	GCST90001697	IVW	9	-0.321753	0.155645	0.0387128	0.72 (0.53 - 0.98)
POI	CD45RA- CD28- CD8+ T cell %T cell	GCST90001697	Simple median	9	-0.285822	0.252328	0.257323	0.75 (0.46 - 1.23)
POI	CD45RA- CD28- CD8+ T cell %T cell	GCST90001697	Weighted median	9	-0.263581	0.206031	0.200782	0.77 (0.51 - 1.15)
POI	CD45RA- CD28- CD8+ T cell %T cell	GCST90001697	MR Egger	9	-0.629174	0.305544	0.078459	0.53 (0.29 - 0.97)
POI	CD45RA- CD28- CD8+ T cell %T cell	GCST90001697	MR PRESSO	9	-0.126415	0.137754	0.378466	0.88 (0.61 - 1.15)
POI	CD45RA- CD28- CD8+ T cell %T cell	GCST90001697	MR RAPS	9	-0.132766	0.121331	0.273849	0.88 (0.64 - 1.11)
POI	CD27 on T cell	GCST90001799	IVW	8	0.0848299	0.0388844	0.0291398	1.09 (1.01 - 1.17)
POI	CD27 on T cell	GCST90001799	Simple median	8	0.107167	0.0568341	0.0593482	1.11 (1.00 - 1.24)
POI	CD27 on T cell	GCST90001799	Weighted median	8	0.107298	0.0545736	0.0492861	1.11 (1.00 - 1.24)
POI	CD27 on T cell	GCST90001799	MR Egger	8	0.187442	0.0780143	0.053102	1.21 (1.04 - 1.41)
POI	CD27 on T cell	GCST90001799	MR PRESSO	8	-0.00355037	0.0415941	0.933662	1.00 (0.91 - 1.08)
POI	CD27 on T cell	GCST90001799	MR RAPS	8	-0.00399348	0.0299819	0.894038	1.00 (0.94 - 1.05)
POI	CD66b on Granulocytic Myeloid-Derived Suppressor Cells	GCST90001837	IVW	9	0.103099	0.0486184	0.0339575	1.11 (1.01 - 1.22)
POI	CD66b on Granulocytic Myeloid-Derived Suppressor Cells	GCST90001837	Simple median	9	0.196331	0.0841445	0.0196342	1.22 (1.03 - 1.44)
POI	CD66b on Granulocytic Myeloid-Derived Suppressor Cells	GCST90001837	Weighted median	9	0.109005	0.0672003	0.104783	1.12 (0.98 - 1.27)
POI	CD66b on Granulocytic Myeloid-Derived Suppressor Cells	GCST90001837	MR Egger	9	0.0952346	0.0965621	0.356864	1.10 (0.91 - 1.33)
POI	CD66b on Granulocytic Myeloid-Derived Suppressor Cells	GCST90001837	MR PRESSO	9	0.0937467	0.0319249	0.0135329	1.10 (1.04 - 1.16)
POI	CD66b on Granulocytic Myeloid-Derived Suppressor Cells	GCST90001837	MR RAPS	9	0.097679	0.0405204	0.0159257	1.10 (1.02 - 1.18)
POI	FSC-A on Natural Killer	GCST90001969	IVW	9	-0.0801525	0.0327352	0.0143447	0.92 (0.87 - 0.98)
POI	FSC-A on Natural Killer	GCST90001969	Simple median	9	-0.0830544	0.0522206	0.111733	0.92 (0.83 - 1.02)
POI	FSC-A on Natural Killer	GCST90001969	Weighted median	9	-0.0834606	0.0434429	0.0547119	0.92 (0.84 - 1.00)
POI	FSC-A on Natural Killer	GCST90001969	MR Egger	9	-0.111231	0.0657053	0.134313	0.89 (0.79 - 1.02)
POI	FSC-A on Natural Killer	GCST90001969	MR PRESSO	9	-0.0329987	0.0261754	0.233509	0.97 (0.92 - 1.02)
POI	FSC-A on Natural Killer	GCST90001969	MR RAPS	9	-0.0345752	0.0264909	0.191833	0.97 (0.91 - 1.02)
POI	CD4 on CD39+ CD4+ T cell	GCST90002061	IVW	9	-0.0877174	0.0339695	0.00981613	0.92 (0.86 - 0.98)
POI	CD4 on CD39+ CD4+ T cell	GCST90002061	Simple median	9	-0.0827533	0.0560585	0.139891	0.92 (0.82 - 1.03)
POI	CD4 on CD39+ CD4+ T cell	GCST90002061	Weighted median	9	-0.0966247	0.0481166	0.0446287	0.91 (0.83 - 1.00)
POI	CD4 on CD39+ CD4+ T cell	GCST90002061	MR Egger	9	-0.0709907	0.0681248	0.332027	0.93 (0.82 - 1.06)
POI	CD4 on CD39+ CD4+ T cell	GCST90002061	MR PRESSO	9	-0.0324667	0.0284002	0.277232	0.97 (0.91 - 1.02)
POI	CD4 on CD39+ CD4+ T cell	GCST90002061	MR RAPS	9	-0.034811	0.0271597	0.199943	0.97 (0.91 - 1.02)
POI	CD4 on CD39+ resting CD4 regulatory T cell	GCST90002065	IVW	9	-0.100937	0.0340361	0.00302096	0.90 (0.85 - 0.97)
POI	CD4 on CD39+ resting CD4 regulatory T cell	GCST90002065	Simple median	9	-0.108833	0.0556489	0.050499	0.90 (0.80 - 1.00)
POI	CD4 on CD39+ resting CD4 regulatory T cell	GCST90002065	Weighted median	9	-0.099913	0.0456677	0.0286823	0.90 (0.83 - 0.99)
POI	CD4 on CD39+ resting CD4 regulatory T cell	GCST90002065	MR Egger	9	-0.190068	0.0687718	0.0279446	0.83 (0.72 - 0.95)
POI	CD4 on CD39+ resting CD4 regulatory T cell	GCST90002065	MR PRESSO	9	-0.0507724	0.0268531	0.0852752	0.95 (0.90 - 1.00)
POI	CD4 on CD39+ resting CD4 regulatory T cell	GCST90002065	MR RAPS	9	-0.0533629	0.0277127	0.0541579	0.95 (0.89 - 1.00)
POI	CD4 on CD39+ activated CD4 regulatory T cell	GCST90002067	IVW	9	-0.0664499	0.0334571	0.0470196	0.94 (0.88 - 1.00)
POI	CD4 on CD39+ activated CD4 regulatory T cell	GCST90002067	Simple median	9	-0.0295182	0.0608244	0.627462	0.97 (0.86 - 1.09)
POI	CD4 on CD39+ activated CD4 regulatory T cell	GCST90002067	Weighted median	9	-0.043938	0.0488588	0.3685	0.96 (0.87 - 1.05)
POI	CD4 on CD39+ activated CD4 regulatory T cell	GCST90002067	MR Egger	9	-0.155836	0.0670985	0.0531984	0.86 (0.75 - 0.98)
POI	CD4 on CD39+ activated CD4 regulatory T cell	GCST90002067	MR PRESSO	9	-0.0323271	0.0247666	0.218443	0.97 (0.92 - 1.02)
POI	CD4 on CD39+ activated CD4 regulatory T cell	GCST90002067	MR RAPS	9	-0.0342051	0.0267509	0.201019	0.97 (0.91 - 1.02)
POI	CD4 on CD39+ secreting CD4 regulatory T cell	GCST90002069	IVW	9	-0.086621	0.0341438	0.0111824	0.92 (0.86 - 0.98)
POI	CD4 on CD39+ secreting CD4 regulatory T cell	GCST90002069	Simple median	9	-0.0429604	0.0624158	0.491268	0.96 (0.85 - 1.08)
POI	CD4 on CD39+ secreting CD4 regulatory T cell	GCST90002069	Weighted median	9	-0.08895	0.0470273	0.0585636	0.91 (0.83 - 1.00)
POI	CD4 on CD39+ secreting CD4 regulatory T cell	GCST90002069	MR Egger	9	-0.169909	0.0671582	0.0392345	0.84 (0.74 - 0.96)
POI	CD4 on CD39+ secreting CD4 regulatory T cell	GCST90002069	MR PRESSO	9	-0.0256042	0.031894	0.439097	0.97 (0.91 - 1.04)
POI	CD4 on CD39+ secreting CD4 regulatory T cell	GCST90002069	MR RAPS	9	-0.0279358	0.0263759	0.289536	0.97 (0.92 - 1.02)
POI	SSC-A on Natural Killer	GCST90002076	IVW	9	-0.0672499	0.0331838	0.0427049	0.93 (0.88 - 1.00)
POI	SSC-A on Natural Killer	GCST90002076	Simple median	9	-0.0500436	0.0585222	0.392484	0.95 (0.85 - 1.07)
POI	SSC-A on Natural Killer	GCST90002076	Weighted median	9	-0.0634693	0.045454	0.162612	0.94 (0.86 - 1.03)
POI	SSC-A on Natural Killer	GCST90002076	MR Egger	9	-0.177674	0.0665904	0.0320852	0.84 (0.73 - 0.95)
POI	SSC-A on Natural Killer	GCST90002076	MR PRESSO	9	-0.0354668	0.0252049	0.187009	0.97 (0.92 - 1.01)
POI	SSC-A on Natural Killer	GCST90002076	MR RAPS	9	-0.0371377	0.0266876	0.164052	0.96 (0.91 - 1.02)
