# Supplementary material for: The correlation between primary ovarian insufficiency, sex hormones and immune cells: a two-step Mendelian randomization study
Source: Front Endocrinol (Lausanne). 2025 Feb 14;16:1456273. doi: 10.3389/fendo.2025.1456273 (PMC11868816; doi:10.3389/fendo.2025.1456273)
Supplement: Supplementary file 1 [file DataSheet1.zip › Supplementary Material/Supplementary Table/Table S5 Results of the causal effect of POI on SHBG.xlsx]

## Sheet: Table S5 Results of the causal 
Table S5 Results of the causal effect of POI on SHBG
Exposure	Outcome	id.outcome	Methods	Nsnp	Beta	SE	Pval	OR (95% CI)
POI	SHBG	ieu-b-4870	IVW	8	0.00882706	0.00447865	0.0487332	1.01 (1.00 - 1.02)
POI	SHBG	ieu-b-4870	Simple median	8	0.0110383	0.00553267	0.0460308	1.01 (1.00 - 1.02)
POI	SHBG	ieu-b-4870	Weighted median	8	0.00739169	0.00498021	0.137752	1.01 (1.00 - 1.02)
POI	SHBG	ieu-b-4870	MR Egger	8	0.00393531	0.00897649	0.676439	1.00 (0.99 - 1.02)
POI	SHBG	ieu-b-4870	MR PRESSO	8	0.00782538	0.00373285	0.0655043	1.01 (1.00 - 1.02)
POI	SHBG	ieu-b-4870	MR RAPS	8	0.0088279	0.00320992	0.00595602	1.01 (1.00 - 1.02)
